# Supplementary material for: The highly rearranged mitochondrial genomes of three economically important scale insects and the mitochondrial phylogeny of Coccoidea (Hemiptera: Sternorrhyncha)
Source: PeerJ. 2020 Oct 6;8:e9932. doi: 10.7717/peerj.9932 (PMC7546225; doi:10.7717/peerj.9932)
Supplement: Supplemental Information 1 [file peerj-08-9932-s001.fas]

>Unaspis_yanonensis
TAATTGTGTTCACTAATTTAATTGATTTACATTCACATTATAAATTAAATTTAAGAAGAGGAGCTTGAATTTAATTTTAT
TAAATTTTATGTAATTGTGTTCACTAATTTAATTGATTTACATTCACATTATAAATTAAATTTAAGAAGAGGAGCTTGAA
TTTAATTTTATTAAATTTTATGTAATTGTGTTCACTAATTTAATTGATTTACATTCACATTATAAATTAAATTTAAGAAG
AGGAGCTTGAATTTAATTTTATTAAATTTATTCCACAAATAAGTTCTTTAATATGATTTTATTTATATATTTATACTTTA
TTAATTTTTTTTATTTTTAATGTTTTAATTTATAATTTATTTATATTTTTAAAATTAAAAGATTTATTTTTTACTTTAAA
AAATAATTATTTTAATTTTAATTGATAAATTTTAATTTTTAAAATAAATAATTTAAATATTTTTTCTATATTTGATCCTA
TAACTTCATTATTTTTTTCTTTAAATTGATTAAATATAATTTATATTTTTTATTTTTTTCCATTAATATTTTGATTTATT
CCTTCTCGTTATTTATATATATTTATTTTAATTTCAAATAAATTGATTTCAGAATTTAAAATATTAATAAATTTAAAATT
TAATAATAAAAATATAATTATATTTATTAGAATTTTTTTTATAATTTTATTAATTAATTTTATTGGATTATTTTGTTATA
TTTTTGTTTCAACTAGTCATATATCAGTAAATTTATCATTATCTTTTATTTTTTGATTAATAATAATAATTTTTGGTTGA
ATTAACTATAAAGATAAAATATTTAGGCATTTAGTTCCAATGGGAACTCCTTTTATTTTAATATCATTTATAGTTTTAAT
TGAAAGAATTTCTAATTTAATTCGTCCAATTACTTTATCAGTTCGTTTATCTGCTAATATAGTTGCTGGACATTTATTAA
TAAATTTAATATCTTCTTCAGGAAATAATTTAATATTAATTGTTTTATTAATTATATTAACAATTCAAATAATTTTAATT
ATTTTGGAATTAAGAGTTTCTTTTATTCAATCATATGTTTTTTCTATTTTATCAAGTTTATATTCTAGAGAAATTGTTTA
AATAAATTTAATGTGGCAGATTAGTGCAATAAATTTAAGATTTATTTATATATAAATTTTTATATCATTAAAAATTTAAA
AATAGACTAATTTAAGTCATTAGATTCATAATCTAAAAATATTTATTAAAATTTTTTAAAAAAATTTTAGTTTAAGGAAA
ATTTTTTTTTTACAAAAAAAAGATAATTTAATGAAATTAAATTTTTTAATAAATTTAATTTTAGTTTAATTATTTAATTA
TTTTTAATTTATTTATATATATAATTTTTTAAAAAAATATTTTATTTAAATAATAATTTTTATATTTAATATGTATAATT
GTTAAATTTAATAATTTATTATACAGAAATTTAATTAATATTAGTAAAATTTGTGCCAGCAGCAGCGGTTATACAAATAA
TATAAATTAATTTATTTATTATTTTTTATTAAAATTTAATTTAAATTTAATAAAATTAAATTAATTTATGATTAAATAAA
ATTTTTTTATTTTATTATTATAATATTTTAATTTAATTAATAAATTTTTTTATAAACTAGGATTAGATACCCTATTATTT
TAAATGAAATTATTAAATAAATTATTAGATTAATTTAAAATTAAAAATTATGTCAGTATTTTAATCTAATTAGGGGAATT
TGTAAATTAAATCGATTATCCACGATAAAATTAACTTTAATTTTAATATTTATGTATGTTCGTAAAAAAAAATTATAAAT
AAAAATTTTTATTAAATTATTTTAAAAAATATAATAAATTTTATTTCAGATTATATATAATTTATATTAAAGATTTTATG
AATTACATTTTATTATTATTATAAAATTTATTTTTAAATAATATTTATTATATAGGATTTAATAGTAAAAAAAATTAATT
AATTTTTTTGAATTTAGTTTTAAAATATGAACAAATTGCCCGTCAATTTTATAAATAAAGTAAGTCGTAACAAAGTAAAT
ATATTGGAAAATGTATTTAAATTTTATATATATTTAATTTAAAAAATTTATTTGGGAATATAGTTAAAGCGGGATAACGT
TTGTTTTGCTAACGAAAATTAATTTCACAAAATTTATTCTTAAAATATTAAATAAATTTTTTTTATATTAATTAATTATT
TTTTTTAAAATAATATTTTTATTAATTAAATTTAGTATTATTTAAAAAAATTTTTTATTTTATATTTATTAATTGAAAAA
GAATTTTAATAATTTTTTTATAAAAATTTTACCTTTTGTATCAGGGTTAATTAAAATTTTATTAATTAAATTTTAATTTT
CTTGAAATTAATTGATTTAAATTAAATATATTATTTAATATTAAATTATTATTAATAATATTAATTTAGAAAAAAAAATT
TTTCAAAATTAATTTTATCTAGTTATTTTATAAATAAATTTAATTTATATAATAAAAATTTTTATTTATTTTAATTTAAA
TAAAAAAATTTATTATAAATAATTTAAGGGATAATCTTTAAATTATTTTTAATATAAATTTTATTAAATTTATTAAACTA
AAATTTATAATTTTTATGTTTATTTAATTTTTAATAATTAATAAAAAATTTTATAAAAATTTTTTAAATTATTTATTAAA
TTATAAAATTAATTTTTAAAATTTTATTAAAAATTTAATTATGATTAAATTAGTATAATTTTATTTAATTAATTATTATA
TTTTTGTAAATTAATTTAAATAATTAGGCAAATTTATTTTTCATCTGTTTATTAAAAACATAGTTTTTTGAATATAATTT
AAAATAAAATCTGCTCAATGATTAAAAATTAAATAGCTGCAGTATATTAACTGTACAAAGGTAGCATAATCATTTGGTTT
TTTATTAAAATCTGGAATGAATGATTAAATGAAAAAATTTCTGTTTCAAATTAAATTTTAAAATTTAAATATTAAGTTAA
AATTCTTAATTTTAATTAAAAGACGAGAAGACCCTATAGAATTTTATATAAAATAATTAAATTAATTAAATAAATTATTT
AATTTAAAATTTATTTATTTAATTGGGGTAATTAAAAAATTTAATTAACTTTTTAAAAAAAAATTCATAAATATATGTAA
AAAATTTTAATTAAAAATTATTATTTTAAAAAATAATTTATTAAAATTAAATAAATTACCTTAGGGATAACAGTGTAATT
TTTTTAAATAGATCTTATTGATAAAAAAGTTTGCAACCTCGATGTTGAATTAAGATAAAATTTTAATGAAGAAATTAAAA
ATTTTAAGTCTGTTCGACTTTTAAAATCTTACATGATTTGAGTTTAGATCGGTGTAAACCAGATCGGATTCTATCTTTAA
TAAATTTAAATTATTTTTGTACGAAAGGACTTTATTATTATTATAATAATTTTTAAATTGAATTAAATTAATTTAAATTA
CTTTGGCAGAATAGTGTATTAAATTTAGAATTTAAAAATAAATTAAATAATTTAAGTAATAATTATATTTATTTATATAA
TTTTAGGATTTTTAGATTTATTATTAATAATTTTATTAAGAGTAGCTTTTTTAACTTTATTTGAACGAAAAATTTTAGGA
TATATTCAAATTCGAAAAGGTCCAAATAAAATTATTTATATAGGTTTATTTCAACCATTTAGTGATGCAATTAAGTTATT
TACTAAAGAATTGACTTTATTATTAAAATTTAATTTTTTAATTTATTTAATTAGACCTTTATTTAGAATAATATTAATAT
TAATATTATGATTAAACATTCCAATATATTCAGAAATAATTTCAAATAATTTTAATTTATTATTAATATTATGTTTATTA
AGAATAGGGGTTTATAGAATAATATTAGCTGGATGATCTTCTAATTCTTTATATTCATTAATTGGAAGTTTACGAAGAAT
TGCTCAAACTATTTCTTATGAAGTAAGAATAATTTTAATTATATTAATTTTATTAATTTTAATTGAAAGATTTAATTTAT
TTAAATTTTATTTATTTCAAAATTTATTATGATTTTTATTTATAAATTTTCCTATAATAATTATTTTTTATGTAAGATTA
TTAGCTGAATTAAATCGAACTCCTTTTGATTTTTCTGAAGGTGAATCAGAATTAGTTTCAGGTTTTAATACAGAATATAT
AAGAGGAAGATTTGCATTGATTTTTATTTCTGAGTATGGAATAATTAAATTTATAATATTTTTATTTATAATATTTTATT
TAGGGGGTATATATTTTTCAATAATATTTTATTTATTTTATTTATTTATATTATTTTTTATTATTTGAATTCGAGGTAGA
TATCCTCGATTTCGTTATGATAATTTAATGTATTTAACTTGATTAAGATATTTACCTTCAGTATTAAATTATTTAATTTT
AATTTTAAATTTAAAAATATTATTAATTTTAGTTTAAATTATTAGAAGATTTTACTTCTTTATTATATTTTCAAAATATA
TACTTCTTAAAAAGTTTAATAATTAATTAAAATTTAAATAAAATTTTATCATTTAAATTAATAAAATATGAATAAAAAAA
AAAATATAAAAAATAAATAATTGAAGAAATTTGTCCAATTAAAATATATGGATTTTCTACAGGTTTTGAACCAATTCAAG
TTAAAATAATAAATAAAAAAATAAATATTCAAAATAATTTTTTGTTTATAAAATAAAATTTAAATCCTTTAATTTTTCTT
TTAAAATTAAAAGGAAGAATTATAAAAATAATAATTGATAATAATAATGCAATAACTCCTCCTAATTTATTAGGAATTGA
TCGTAAAATTGCATAAGCAAATAAAAAATATCATTCAGGTTGAATATGAATTGGTGTTAATATTGAATTTGCTATATTAA
AATTTTCTGGGTCTGATAATAAATAAGGATAAATTAAACAAATAATTAAAAAAATTATATATATTAAAATAAATCCTATG
ATATCTTTAATTGAATAATAAGGGTTAAAAGGAATTTTAAAATAATTTCTATTTAAACCTATTGGGTTAGAAGATCCTGT
TTCATGTAAAAAAGTTAAATGAATAATTACTATAAATAAAATAATAAAAGGTAAAATAAAATGGATTGAATAAAATCGAT
TTAATGTAGAATTATTAATTGAAAATCCTCCTCATAATCATTTTACAATTGAATCTCCAATATAAGGAATTACTGATACT
AAATTAGTAATTACAGTAGCCCCTCAGAATGATATTTGACCTCAAGGTAAAACATACCCTATGAAAGCTGTTCTTATAGT
AATTAAAATAATTAATACTCCAACAATTCATGTTTTTTTTAATAAAAATGAATTATAATATATTCCTCGTCCAATATGAA
TAAATATACAAATAAAAAATATAGAAGCACCATTTATATGAATTAAGCGTATAATTCAACCATAATTTACATCTTGAATA
ATATGAATTACTCTATAAAAAGCTTTTTCGATATCAGGACAATAATGTATTGATAAAAAAAATCCTCTAATAATTTGAGT
TATTAAACAAATTCCTAATAATGAACCAAAATTTCATCAAATTGAAATATTTTGTGGAGTTGGTAAGTTAATTAAAGAAT
TGTATATAATATTTATAATTAAATTATTTTTTATAAAAAATTTTTTCATAATTAATTTTTCGAATGGAATATTTTTTATA
AATACAAATTTTTACAATTATTGTTAAACATAAAAATAAATAAATTATTGAAATTAAAGTTATTATATTTTTATTATATA
TATATATATAAATATATTGAATTTTTTCATTAATTAAATTTATTTTAATTAATTTATTAAAATTATTAATTTCATTATAA
TAATTATATCACAAAAAATTATAATTAAATTTAATAATTATAATTATAAATATTAAAATTAATAATAAAAATTTTATTGG
AATTATTAATAAATAATTTAATTTAATAGATATAATTATATTACTAATAAAACTAGTAAAATAAAGAAATAAAATTATTA
TCCCTCTAATAATAATTAAAAATATAATAAATGAAAATCAATTATTATTTATAAAAATTATTAAATTTAATGAATTTAAT
ATTGTTAATAAAAATAATAATAAACCTAAAAAAATTGGATGAATATTTTTATTAAAAGAAGGAATAATATTAATTAATAA
ATTAATAAAAGAAAATATAATAATTAAAGATATTTGTATTAATAATATTATTTTTATCATAAATTCAAAAAATAGTTTAA
TTAAAATATTAATTTTGGAAATTAATGAAATAAAAAATAATTTATTTTTTTGATTAACTATAAATTTTTATTTATTTTTA
ATTTACAAAATTAATATTTTAATTAAATTAATAGTTATTTATTTATTTAAATTATTATTTTTATTTATTAATATTTATTA
TTTCTTTATTTTTATTTATTTATTTTTATAATCAAATTTTATTAACTTTAATTAGATTAGAATTTATAATATTAAGTTTA
TTAATATTTATAAGATTAATTTTTTTTTCAAATCAAAGTTTATTATTATTATTGTATTATTTAGTTTTTGTAGTTTGTGA
AAGGGTATTAGGATTAACTTTATTAATTTTATTAATTCGATCTTTTGGTAATGATAATATAAAATTATTAAATTTAATTA
TATGATAAAAATTTTATTTATAATTTTTATATTAAATTTTTTAATTTTATTTATTAATATTAATTTAATTAATTTAATAT
TATATTTATTTATAATATTAGTTATTAATTTTTATATAATAAATATTAATTTTAATAATTATTGAATAAATTTATATAAT
TGATTTGGGTTAGATAATACTTCTAATATAATAATTATTTTAACTTTATGAATTATAATATTAATATTTATAATTAATAT
AAAAATTAATAAAAAATTATATTTATTTATTTTATTAATATTATTAATATTTTTAATTTTAAGATTTTATTCAATAAATT
ATTTTATATTTTATTTATTTTTTGAAATTAGATTAATTCCTACATTTATTTTAATTATTATATGAGGATATCAATTTGAA
CGAATTAATGCAAGAATATTTATATTTTTATATACAATATTTGCTTCTTTACCTTTATTAATTATAATATTTTATTTATA
TAATTTATATAATTCTTTAAGATATTTTTTTTTATTAAATAAAATTTTAAAATATAAAAATTTCATTTATTTTTTATTTT
ATTTATTTATAATTTTAGCTTATTTAATTAAATTACCTATATTTATTTTTCATATATGATTACCTAAAGCTCATGTTGAA
GCTCCAGTAACTGGAAGAATAATTTTAGCTGGAGTTATATTAAAATTAGGAGGATATGGTTTAATACGTTCAATAATAAT
AATAATAAATTATTGTTTAAAATTTAATTATCTAATTAGAATTTTTAATTTTTTAAGATTATTAATTTTAAGATTAATTT
GTTTACGACAATATGATATAAAATTATTAGTAGCTTATTCTTCAGTTGTTCATATATCTATTATATTATTAGGATTATTA
ATAATAATAAATTGAAGATTTAAAGGAGGAATTTTATTAATATTAGGTCATGGATTATGTTCTTCAGGATTATTTTTTTT
AGTGAATATTTTATATGAACGATCTAAAAGTCGAAATATAATTATTAATAAAGGAATAATTTTTTTTTTTCCTTCTTTAT
CTATATGATGATTTATATTTTGTATTTGTAATATATCAGCTCCTACTAGATTAAATTTATTAAGAGAATTAATAATTATT
AATGTATTTTTAAATTGATCTTTTAATTTAATATTTATTTTTTTTTTAGGGATATTTTTTAGAGCAGTTTATTCATTATA
TCTTTTTTCTTATTGTCAACATGGAAAATTTAGTAATTTTTTTAAAAAAATTTATTTATGTAATATTAATGAATATATAA
TTTTAATTTTTCATTGAATTCCTTTAAATTTTTTAATTTTAAAAATATTAATTTTTATTTAATTTAAATAATTTAATTAA
AATTTTGAATTGTGAATTCAAATATATATATATTATAAATTATATTTTAAATAATTTTTATTTATTTTTTAAGAGGTTTA
TATTTTTTTTTTTTTAGAATAATTTTATTTTTATTGAGAATATATATATTAATTAATAAAATTTTTTTATTTTTAGAATG
AAGAATTATTAATTTAAATTCTTCTGATATTAATATATATATTTATTTAGATTGAATCACATTAATTTTTATTTTTACAA
TTTTTTTAATTTCTTCAATAATTATATTTTATAGATATGAATATATAAATCATGATAATTATAATATTCGATTTTTTTAT
TTATTATTTTTATTTATTATTTCAATAATTTTAATAATTATTAGACCAAATATGATTAGAATTTTAATTGGATGAGATGG
ATTAGGATTAACTTCTTATTGTTTAGTAATTTATTATCAAAATATTTATAGTTATAATTCTGGTATATTAACAGTATTAT
TAAATCGAATTGGAGATGTAATAATTATTATTGTTATTAGATTTATATTTAATTGAGGTTCATGAAATTTTATAAATTAT
AATTATATAAATTTTATTATAATATTATTTTTAATAATTGCTTCATTTACAAAAAGAGCTCAATTTCCTTTTTCTTCATG
ACTTCCAGCTGCAATAGCAGCTCCAACTCCTGTTTCTTCTTTAGTTCATTCTTCAACTTTAGTAACTGCAGGAATTTATT
TAATAATTCGATTTAATAATTTAATTTATAATTATAATAACTTATTAAATTTTATTATAATTGTCAGATTAATTACTATA
TTAATAGCAGGTTTTTCTGCTAATTTTGAATTTGATTTAAAAAAAATTATTGCATTTTCTACTTTATCACAATTAGGATT
AATAATAATAATTTTCTCTTTAAAATTTTATTTATTATGTTTTTTTCATTTAATTATTCATGCTATATTTAAATCTATAA
TATTTATATGTTCAGGTATTATTATTCATTCAATATTAAATTATCAAGATATTCGTTATTTAAGAAAAATTAAAAATAAT
ATACCTTTAACTTCAATTATATTAATTGTAAGAAATTTATCATTATGTGGTTTACCTTTTATATCAGGATTTTATTCTAA
AGATAAAATTATTGAAATATTTTTTATAAATAAATTTTCTTTATTTATTTATATTTTATTTATTTTTTCAATTATTTTAA
CTTTATTGTATTCTTTACGTTTAATTTATTATTTAATAACAAATAATAATAATTTTTTTTCAATTTATTTAATTAATGAT
TTAAAATTAATAAATTTTTCAATAATAATTTTATTTTTTTTTTCTGTAATTTTTGGAAATTTAATAAATTGATTAATATT
TAATAATATTGAATTAATTTTTTTAATAAATATAGAAAAAATAATAATTTTATTTTTATTAATTATATTTTTAATATTTT
TTATTATTCTTAATAAAATTATTAAAATTTATAAAAAAAATATATTTTATTATTTTTTTGGAAAGATATATTTTTTATAT
AATTTTAATATATTAATTTTTTATTATTTCTTAATATATAGAAAAAAATATTTAAAATTATTTGATAAAGGATGAAGAGA
ATTTTATTTTAAAAATTTAATTTATATAAATTTAATTAATTTAAATAAATTAAATTTAAATAATAATTATTTAATTATAA
TAATATATACTATTAGATTTTTTATTTTAATTATTATAATAATTATATAAAATCTATATTTAAATAGTTTAAATAAAAAT
ATAATATTGAAAATATTATGATAATTTTATAATTTTTAAATAAATTTAAATTTTATAAAAATTAAATATTTTAATTTTAT
ATTGAAAATATAATGTTTTTATTTAAACTATATAAAAATTGAAAAAATGAATTTTTTCTACAAATCATAAAAATATTGGA
ATTTTATATTTTATTTTAGGAATATGATCAGGATTATTAGGTTTATCTATAAGAATAATTATTCGATTAGAATTATCTAA
TCCTGGGTCTTTAATTGGAAATGATCAAATTTATAATTCTATTGTAACTAGTCATGCTTTCATTATAATTTTTTTTTTCG
TTATACCTGTAATAATAGGGGGATTTGGTAATTATTTAATTCCTTTAATATTAGGATCTCCTGATATAAGATTTCCCCGA
ATAAATAATATAAGATTTTGATTATTACCCCCAAGATTAATTATATTAATATCAAGAATATTTATTGGGACAGGTACAGG
TACAGGTTGAACTGTTTATCCTCCTTTATCATCAAATTTAGGTCATAATAGTCCTTCAGTTGATATATCAATTTTTTCTT
TGCATATAGCGGGAATTTCTTCAATTATAGCTTCAATTAATTTTATTTCTACAATTTTAAATATAAAAATTTTTAAAATT
GATTATATTTCTTTATTTGTTTGATCAATATTATTAACTTCTATTTTATTATTATTATCTTTACCTGTATTAGCAGGTGC
GATTACTATATTATTATTTGATCGAAATTTAAATACTTCATTTTTTGATCCTGCAGGAGGGGGGGATCCAATTTTATACC
AACATTTATTTTGATTTTTTGGACATCCTGAAGTTTATATTTTAATTCTCCCAGGATTTGGGTTAATTTCTCATATAATT
TGTAATGAAAGAAATAAAAAAGAAATTTTCGGATTTATAGGAATAATTTATGCTATAATTTCAATTGGTTTATTAGGTTT
TATTGTTTGAGCTCATCATATATTTACTGTAGGTATAGATGTAGATACACGAGCATATTTTACTTCAGCTACAATAATTA
TTGCAATTCCAACTGGAATTAAAATTTTTAGATGATTAGCTTCAATAAATGGAATAAAAATTAAATTAAATATTTCAAAT
TTATGATTATTAGGATTTATTTTTTTATTTACTATTGGGGGATTGACAGGAATTATTTTATCTAATTCTTCTATTGATAT
TATTTTACATGATACATATTATGTTGTAGCTCATTTTCATTATGTTTTATCTATAGGAGCAGTTTTTGCAATTTTTAGAA
GATTTATTTATTGATATCCTTTAATTTTAGGAATAACTTTAAATAAAAAAATATTAAAAATTCAATTTTTTTTTATATTT
TTAGGAGTAAATTTAACTTTTTTTCCCCAACATTTCTTAGGATTAAGAGGTATACCACGTCGATATTCAGATTATCCAGA
TATATTTTTATCTTGAAATTTAATTTCTTCAATTGGTTCAATAATTTCAATATTTAGAACATTAATATTTTTTTTTATTA
TTTGAGAAAGAATTTCTTCATATCGAATTTTAATTTATTTAAAAACAATTAATAATTCAATTGAATTTTTATTTAATTTA
TTTCCTTTAGAATTACATTCATTTAATGAAATTCCAAAATTATATTTATTAAATAAGAATTTATGAAAAAATTAATTCAA
CCTTTTCATTTAGTAACTTTAAGACCTTGACCAATTATTACATCATTTAGAATTATAATTATAATAATTAGAATTTTAAA
TTGATTTAATAATTTTGATTACTCATTTATATTTATTAGAACAATTTTAATTATTATATGTATAATTCAATGATGACGAG
ATGTTATTCGTGAAAGATTATTTCAAGGATTTCATACAAATAAAGTATATGAAGGATTAAAATTAAGAATATTATTATTT
ATTATTTCAGAAATTCTTTTTTTTATAAGAATTTTTTGATGTTATTTTCATATATTTTTATCTCCAAGAATTGAAATTGG
AAGAATTTGACCTCCTAAAAATATTATTTCTTTTAATCCTTATAGAATTCCATTAATTAATACTATTATTTTATTATCTT
CAGGTGTAAGAATTACTTGATGTCATTATTCATTAATTAATAATAAAAAAAATAATGCTTTTATTAGAATATTAATTACT
ATTATTTTAAGATCAATTTTTACATATTTTCAATATATAGAATATAATGAAGCTTCATTTACTATTTCTGATTCAATTTA
TGGTTCAATTTTTTTTATATCAACAGGATTTCATGGTTTTCACGTATTAGTTGGGACTACATTTTTATTTATTAATTTAA
TTCGAATTTTAAAAAATAATTTTTCTTCAATTCATCATTTTGGATTTGAAGCATCAGCTTGATATTGACATTTTGTTGAT
ATTGTTTGATTATTTTTATATATATTAGTATATTTTTGATCAAATTAATAAATTTAATTAATAATATATAAATATATGTG
TATATATATATAATACATATATATATAATAATTATAAATTATTTCTAAAAAATTCAAAATTTTATGTGCAAAAAACACTT
ATATATAATATATAAAATTTATATAGTATAAAAAGTACAATTGATTTCCAATTAATTAGTTTAAAATTTAATATAAATAA
TTTTAAATTTTTTTTATACATTTATTTTAATTATTTTTATTTTAATTTTAATAATAATAATAAATTTAATTTTATCAAAA
AAAATATTTAAAAATAAAGAAAAAAATTTATCATTTGAATGTGGATTTGATTGTCAATCTATAAATCGTTTACCGTTTTC
TATTCAATTTTATTTAATTAGAATTGTATTTTTAATTTTTGATGTAGAAATTTCTTTAATTTTACCTATAATTAAATCTT
TATCTTTTTTATCATATTTAATTAATATAAATTTAATTTTAATTATATTAATTTTATTATTAGGCTTATTAATTGAATGA
AAAGAAGGAGCTTTAAAATGATTTAAATAAAAATGAAAATATTTAATTTCGACTTAAATTAATGATAATTTTTTATCCAT
TTTTAGTTTAATAATTTAATTAAAATATTAAATTGCAAATTTAAAAATATTAAATAAATATATAATTTAAACTTAGAAAT
ATTTATAATTGAACTTCTAATTCAATTTTAATAATTTAAAATTATTATATTTCTTAATTGGAATTTATAATTCAATTTAA
TTATTAACAATAATTTACCTCTATTTTTGGTTTCAATTAAAATTATTTTAAAAAATTTTTATTGTTATATTATATTTATC
CCTTTAATTATAATTTCTTCATTAATAATTTTTTTATCAAATTCATGATTTTCAATGTGATTAATTATAGAAATTAATAT
AATTAGATTTATTTGTTTAATTATTTTTGATAAAAATATAAAAAATGAATTAACTATAATATATTTTTTATTTCAATCTT
TTAATTCATATTTATTTTTATTAATTTCTTTTTTATTAAATTATAATGAATTATTATTTAATTTATTTTTTATAATTATA
AATTTTTTATTAATAATAAAATTAAGAATTTTTCCTTTTCATTTATGATATATTAAAATAATAAAAAATATGAATTGATT
TAATATTTTTTTTTTATCAATTATTCAAAAAATTATTCCCTTATTTATTTTAAATTTTTTAATTAATAATACTTTAAATT
ATTTAATTATTTATTTTAATTTATTAATTTTATTGATAAATATAATTTATTCGAGAATTTTTAATATTAATATAACATTT
ATAAAAATTATTTATTCATATTCTTCAATAATTCAAATATCATGAATTTTAATTTTAATAAATATTAATGAAATAATTTT
TATTAATTATTATTTAATTTATATAATTATTTCATTAAATTTAATTTTTTTATTGAATAAAATAAATTTTAATTATTTAA
ATCAAGTAAATTTAATTAAATTTAAAAATAAAAATATTTATTTTATAATTATAATAATTATATTATCATTAGGGGGTATT
CCTCCTTTTTTAGGGTTTATAATAAAATGAATTTCTATTTCTTTAATTTCATATAAATTAAATTTTATATTTATAATTTT
AATAATTTTATCTTCTTTATTAAGAATATATTTTTATATACGAATTTCTTTTAATAGAATATTAATATATTCATTTTCAT
TAAAAAATATTTTTAATAAAATTAATTTTTATAATAATGAAAATATTAAATATATATATTTTAATTGAATTATATTAATT
ATATTATTATTTTATGAAATTTTTTAAAAATTATTTAATCAATTTAAAAAATTTGATAATTTAATTGATTCTAAAACAAT
AGGTATAAATCTATGATTGATTCCACAAATTTCTGAACATTGACCAAAATATAAACCTGAATAATTAATATTAATTATAA
TTTGATTAATACGACCTGGGACAGCATCTACTTTAATTCCTAAAACTGGAATTGTAAATGAATGAATTACATCAGATGAA
TTAATTAATAAACGAATTTGATTATTTAAAGGAACAATTATTCGATTATCAACATCTAATAATCGAAAATTATTTAAATC
ATTATTAATTATGAAAGAATCAAAACTCAAATTATTAAAATCATTATATTCATATCTTCAATATCATTGATGTCCAATAA
TTTTTAAAGAAATTATAGGAAAATTAATTTCATCAGTTAAATATAAAATTTTTAAAGAAGGAATAGCTAAAAAAACTAAA
AAAAATATTGGAATAATAGTTCAAATAATTTCAATTAATTGATTTTCTAAAATAAAACGATTAATAAATTTATTTATTAA
TATAAAAATAATTATATATAAAATTAATATGATAATTATTATAATAATTAATATAGCATAATCATGAAAATAAATTATAT
TTTCTATAATATAAGAATTTGCATCTTGAAATGTTAATTGTCCTCATAATGAAATTAATAAAATTAAATAAATTTAATGA
AAATAATTTTAAATTATATAATTTATTCTATCAAAATAACCCTTTAATCAGGCATTTCATTAAAATTTTAAGTTAAATTT
AAACTATAAATCTTCAAAATTTAAAATATAAAAAATTTATAAATTTTACAATTAATATCTTAATTTAAAGAATTAAATTT
TTAATTTAAAAATAGTAATTTTATTTACTTTAATTGAAAATAAAAAATATTAAATTCAATTTAATAACTTTAATTTGACA
AATTAATATTATAATTTAACTAATTTTTTAAATTAATAATAAGATAAATTTTATCTATAAATAAATTTACAATTTATTGC
TTAAAACTTCAGCCATATTATTGAAATTAAATTCAAGCTCCTCTTCTTAAATTTAATTTATAATGTGAATGTAAATCAAT
TAAATTAGTGAACACAATTA
