# Supplementary material for: The highly rearranged mitochondrial genomes of three economically important scale insects and the mitochondrial phylogeny of Coccoidea (Hemiptera: Sternorrhyncha)
Source: PeerJ. 2020 Oct 6;8:e9932. doi: 10.7717/peerj.9932 (PMC7546225; doi:10.7717/peerj.9932)
Supplement: Supplemental Information 2 [file peerj-08-9932-s002.fas]

>Planococcus_citri 
TAATGAAAATATAAATTCTTATATATAATTTATTCTATCAAAATAATCCTTTAATTTCAGGCATATCATTAACAAATTTACTTATTTTATTATTTATTTTTAATTCCAATATTATTAATTTCAAATATATTAATTCTTATAATAAATTCTTACTTTAATATATGAATAATTATAGAAATAAATTTATTAATTTTTATTACTATTATAATTATTAATAACTCAAAATTTAAAATAGAATTAATAAGAAAATATTTTTTAATCCAAGCATTTAATTCTTACGTATTTTTAACTATATCAATTATACAAAATTTTAATATGACTAATAATTTTAATATCTTAATAATTATAATATTAACCATAATTTGTAAAATAGGGCTACCTCCTTTTCACTTTTGATATATTAACTTAATAAAATATCTAAACTGAAATATTTTTTTTATTAATTCAACTATACAAAAATTTATTCCATTAATTATTTATAGAAATTTATTCTATAAAATAAATATACTAATATATATATCCTTAATATTAATATTAATATTTAATATCATTATTTCTTTATCAGGAATTAATAGATATTTAATTAAACTAATTATATGTTTTTCATCAATTATTCAAATTATATGAATTATAATCCTTATAACTTTTAATGAAAGAATTTGAATAAAATATTTTTTTATATATTCACTAATTTCATTTAACCTAATCTATATAATAAATTATTTTAATTTAATCAATATATTTAATCTAAATTTCAATAAAAATCACTCAAATAATTTATTAATCATAACTTCCCTAATATTATCATTAGCAGGTCTTCCGCCATTCATAGGTTTTATAACTAAATTTATATACAATATATACATATATATAAACATATCAATTATAATTAACTCATTTTTAATAATTATAACTTTAACAAACTTATTTTTTTATATTCGAATTATCATAAACTATTTATTAATATATAATAAATTAAACTCAATAATTATTAATAAATTAAATTTTAACTTAATAAAAAATAACATTAATATTTTTTCAAATATCTGCATTTCTTTAATAATATTAATTATATTTGAAATATTATAAAATTTTAAGTTAACTAAAACTTTAAACCTTCAAAGTTTAATATATATATATTTTTTTATAAATTTTTTTTTTTTTTTTAGTAATAAGAAATAAAATTTCTTTAAATAAATTTACAATTTATCACTTAAATCAGACATATTACTTAATTGAAACCAAATAGAGGTAAATTATTGTTAATAATTTTATTGAATTATATTCCAATTAAAGAAATACTCCTCCTTATTGAATTTCTAATTCAATTTTGAAAATATTGACTTATTTTTATTTCTTTTTTTTTTTTTTTAATAATTTAATTTTAAAATTTTAAACTGCAAATTTAAATATATCTTATTGATTTAAATATATAAAAATGGGTAAAATTATTACCTAAAATTAAGCCGAAATTAACTTACTTTATGTTTCATTTTTATAAATTTATTTAAATCATAATAACGCTCCTTCAATTCATTCAAGATATAAACCAAATAATAAAATAAAAATAATAAAAATTAAATTAAAAATTATAAAATAATAAATAAAATTATTTAAATACACAAAAGGTAAAACAATTGCAATTTCTACATCAAAAATTAAAAAAATAATAGTAATTAAATAAAACTGCAAAGAAAATGGTAATCGATTTTTAGAAATAGGGTCAAACCCACATTCAAACACAGACATTTTTTCTCGATTTTTAAATTCTTTTTTTGAAATAACAAAATTTAAAAAAATTATTAAACTTAATAAAATCAATAATATTAAAAAATAAGTAATTAAAACTAAAATTATTTATATTATTATATTAAACTTTTTAATTGGAAATTAAATATACTAATTATATTATATAAACAAATAATTATTAATAAGCTCATAAATAAACTAACAGATATAAAAACAATCATACAACATCAACAAAATGTCAATATCAAGCAGCAAATTCAAATCCAATATGATGAAATAAAGAAATACTTTTATTGCTAATTCGAAATAAATTAACTAATAAAAATACAGTTCCTACAAACACATGAAATCCATGAAAACCAGTTGATAAAAAAAAAATAGACCCATAAACAGAATCACTAAAAGTAAATATTGCTCTTTTATACTCTATATATTGAAACATAGAAAAAATTACACCTAAAAAAATAGTGATAAACAACCTCAAAACTCTTTGATCTTTGTTATTATTAATAATAGAATAGTGACATCAAGTAATTGATACTCCTGAAGATAACAAAATAACTGTATTCAATAAAGGAATTATATAAGGATTAAAAGGAATAATATTTTTTGGTGGTCAAAGTCTTCCAATTTCTACCCTAGGGGATAAAAATATATGTAAATAACATCAAAAAATTCTAATAAAAAAAAAAATTTCTGAAATAATAAATAAAATTATTCCTAATTTTAAACCTTCAATAACCTTAAAAGTATGAAACCCTTGAAATAATCTTTCACGAATTACATCCTGCCATCATTGATATACACAAAAAATTAGTACAAACACTCTTAATCAAATTATAAAAACATTATCTCTTTTAAAGAATCAATAAACAAAATTAACTAATAAGTTAAAAACTCTAAGAGATATAAATAATGGTCACGGGCTGAGTGTAACTAAATGATAAGGTTGAAATAAACTTTTCATATTATTAATTAGTTTCTGTTCTATATAAAGTTATTAAGACAGAAAATACATATGCTTGAATTACTGAAACTCTTAATTCCAAAATAATTAAAATTCTCTGGGATAATAATATTAAAATTAATAAAATTAAAGATAAATTCCTTCCAGTAGATGAAATTAATGTTATTAATAAATGTCCAGCAATTATATTAGCTGATAATCGTACTCTTAATGTTCCTGACCGAATTAAATTTCTAAGTCTTTCTACGACTACTATAAAAGGTATTAAAATTCCTGGAGTCCCCTGAGGAACTAAGTGAGCAAATATATATGTTGAATTTTTGATTCAACCAAATATTATAAAAGATAATCATATTGATAATGCTAGCCTCAATCTTAAAATTAAATGTCTAGAAGATGTAAAAATATAAGGAAATATTCCTATAAAATTATTTAATAAAATAAAAATAAATAAACTTAATAAAAATAATAAATTAATTAAATTAATATTTTTATTTAATAAAACCTTAAATTCTAATATTAATACATTTAATAATTTTAAAAAAAAAAAATTTCATCGTGAAGGAATATACCAATATATTAAAGGCAAAAATAATAAAATATAAATTCTTCTAATTCAATTTAAAGAAAACAAAACAGAAGTTCTGGGATCAAAAATTGAAAATAAATTTATTATCATAAAATATTAAAAATATACCTATATTTAGATTTAACTGCTAAAATTTCTTCGTTAAATGTTGTAATAAAATAATATAAAATAATTATTACTAAAATAAATAAAATTAAAAAATAAATATATAAAAGTAGTCACAATATTGGTCTTATTTGAGGAATAAAAAAATATTTTTATAAATAACTTAAATATGACATATTTATATTATAAACTTTAACTAATTTCTTTTATTCATTCCCCATTTAATATCTTAAGTTATAAAGATTTGATTTTTTAAATCAAAAATAGTAAATTTACTTTAAATGAAAAATTAATTAAATCTAATTCAATTTAAAAAATTTTTAATATTAACCCTCTCACATACAATAGGCATAAATCTATGATTAACCCCACAAATTTCTGAACATTGACCATAAAATAAGCCAATATTATTAATATTTATTCTTACTTGATTAATCCGCCCCGGAATAGCATCAACTTTAACCCCAAATCTTGGAATAGTAAAAGAATGAATTACATCTAAAGATCTAATTAATACTCGTAAATTCATATTTATAGGAATAATTATCCGATTATCTACATCTAAAAGACGAAATAATCTTTTTCTTTCTTCATTAATTATAAAAGAATCATATAATAATTCTTTAAAATCTATATATTCATAAGATCAATATCACTGATGCCCCAAAATCTTAATTGATAAATAAGGGTTTATTAATTCATCAGTTAAATAAAGAATTTTTAGAGATGGGATAGCTAAAAAAAACAACAAAATAATAGGAACTAAGGTTCAAATAATTTCAATTAAGTGCCCTTCAAATAAATATCGATTAATAAATTTATTTATAAATATAAAAACTAAAAAATAAAAAATTAAAATTAAAATAGAAATAATAACAATCATGGCATAATCATGAAATAAAATTAAATTTTCTATAATTAAAGAACTTCCATCTTGTAAAAACAATCTTTTTCATACAGAAATATTAATGTATTTTAATAATAAATGAATATTTTATATATATAAATCTTAAATTTATTGCACTAGTCTGCCATATTAAAAATAAATTTTATTTAATAACTTTAGGAATTTCATAAATTGAATGCAACCTTGGGGGATAAGAAAATATTCATTCAATAGAATTATTTAAATTTTTTATAAATAAAACTACCCGAATTCTTACAAATCTTTCTCAAATTAAAAAAAAAAATATTATAGTTCTTAACATTGAAATTAATGACCCTAAAGATGAAATTATATTTCAACATAAAAATAAGTCAGGGTAATCTCTGTATCGTCGAGGTATCCCTCTGAGACCTAAAAAATGTTGAGGAAAAAAAGTTAAATTTACACCAATAAATATTAAAAAAAATTGAATTTTTAATCAAACTTTATTTATTAAAACTCCAAATATAAAAGAAAACCAATAAATAAATCTCCCAAAAATAGCAAACACTGCCCCTATTGATAAAACATAATGAAAATGAGCAACTACATAGTATGTATCATGTAAAACAATATCAATGGATGAATTAGATAATATAATTCCTGTCAATCCTCCTAAAGTAAATAAAAATAAAAACCCTATTAATCATAAATTTGTAACGTTCATATTAATTTTTATTCCATTTAAAGATGCTAATCAACTAAAAATTTTAATTCCTGTAGGAACCGCAATAATTATGGTAGCTGAAGTAAAATAAGCCCGAGTATCTACATCTATCCCAATAGTAAACATATGATGAGCTCAAACAACAAATCCTAACAATCCAATTGAAATTATTGCATAAATTATTCCTATTAAACCAAAAACTTCTTTTTTTATTCTTTCATTACAAATTATATGAGAAACTAACCCAAATCCTGGTAAAATTAAAATATACACTTCAGGGTGCCCAAAAAATCAAAATAAATGCTGATATAAAACAGGATCACCTCCTCCAACAGGATCAAAAAAAGAAGTATTTAAATTTCGATCAAATAATAATATTGTAATTGCACCAGCTAAAACAGGTAAAGACAACAGTAACAAAATTGAAGTCAATAATATTGATCAAGAAAATAAAGAATTAAACTCATATTTATATAACTTTATATTTAAAATTGTAGAAATAAAATTAATTGATGCCATAATTGATGAGGCTCCTGATATATGTAAAGAAAAAATTGCTAAATCAACTGAAGGACCTATATGTGATAAATTAGATGATAATGGAGGATATACTGTTCAACCTGTCCCTGCTCCTGATCCAATAAACATTCTAAATATTAATAAAAATATTCTAGGTAATAATAATCAAAACCTTATATTATTTATTCGAGGAAATGCTATATCAGGAACACCCATAGTCAAAGGAATAAGAAAATTTCCAAACCCTCCTATTATAACTGGTATTACAAAAAAAAAAATTATAACAAATGCATGAGCTGTAACAATAGAATTATAAATTTGATCATTTCTTAAAAATTTACCAGGCGTACCTAATTCTAATCGAACTAATATCCTAAGAGCTAAGCCTACAACCCCTGCTCACATACCAAAAATAAAATATAACAATCCAATTACTTTATGATTAGTAGAAAAAAATCATATTTTTATAATTTATGTAATTTAAAAATAAAATATTATATTTTCAATATAAAAATAAATTCTTATTTTCATAAATTATTTAAAATAAAAAAAATATCTTAATATCTTCAATATTAAATTTTATAAATTTTAAACTATTTAAATTTCTATTAAACATAAATTACAAAGATAATAAAATAGCCAAATATTAATATCAATCTTATTAATAAATTCTTATTTATTAAATTTAAATTTAAATATTTTAACATTTCTAAAATTATAGACTGAAAAATTATCTTAACAAAACCTTTATCAATATAATTACTATAAATTTTTATAATATTCAAAAAATTCTTATTTATAAATATATTTAAATAATATAAAAATCATATTTTTCCAAAAAAATATTTTATAAAAATTAAATTTTTAAATCTTAATAAATAAATATATATAATTAAATATACTGATAAAATACAAAATCCTAAAATCATAATTTTTTCTAATATTATTAAATAAATTATTTCAATATTTCTAAAAATTATCCAATTTATTAAATAACCTAATATAGTTGAATTAAAAAATAAAATTATTATAGAAAAATTTATTAATTTAATATCTTTAATTTTATACATTGATAAAAACATGAAATTCTTATTTACTAAATAATAAAATAAACGAAGACTATAACAAACCGTAAGTATAGTTCTAATAATTAAAAATATAAATATAATTAAAAAAAAAAAATTTATAAAAATTTTTTCTAAAATTATATCTTTAGAATAAAACCCCGACATAAAAGGTAATCCACATAAAGAAAAATTAGAAATTATTATTATTATTAAAGTTATAGGTATAAAATCTATTAAAATACCAAAAAATCGAATATCTTGAAAATTATTAACCCTATGAATAATTACCCCCGAGCACATAAATATCATTGATTTAAATATAGCATGAACAATTAAATGAAAAAAAGATAATAAATAAAATTTCATTCTATAAATTACTATTATTAATCCTAACTGTGATAAAGTTGAATAAGCAATGATCTTTTTCAAATCATATTCAAAATTCGCAGAAAATCCTGCAAATATTATAGTAATTATACCAAATATTAAAATTAAATTTAAAATATTATTATTTTTATACATTAAGTAATTAAATCGAATCAATATATAAATTCCAGCTGTAACTAAAGTTGATGAATGAACTAAAGATGAAACTGGGGTAGGGGCCGCTATAGCAGCCGGTAATCACGAAGAAAAAGGAAATTGAGCTCTTTTTGTAAACGACGCAATTATAATTATAACAAATATATATTTTGAAAATAAATCATTTAAAAATATAAAATTTCACCTCCCATAAATAAATATTATAGAAATTAATATCATAATTATAATATCTCCAATTCGATTTATTAAAACAGTTAATATACCAGAATTATAACTAAAAACATTTTGATAAAAAATTACTAAACAATAAGAAACTAAACCTAAACCATCTCAACCTAAAATAATTCTAACTATATTTGGTCTAACAATTATTAAAATTATTGAAACAATAAAAAAAAAAACTAAATAAAAAAATCGAATTTTATTTAAATCATGAGATATATATTCACAACAATAAAATATAATTATTGAAGAAATTATTATTACTGTAAATATAAATATTAATGTAATTCAATCATAAAATATAAATATATTAATTATTGATGAATTTAAAATTAATAAATTTCAATCAATAAAATAACTTATATCATATAATAAAAAAAAAACTCTTAATAATAATATAAAAAATGAAAATAACAAAAATAAAATTCCCCTTAAAAAATATAATATAATTTATAAAATTTATATACTTATTTAAAGTTTATAATAAACAAATTTGACCCCACAAATCAATATTTTAATTAAATTATCTAAATTTTTAAAATAAAAAATTTAATTTTAAAATTAATAAATTTAAAGGAATAAAATGAAAAATTAATAAATAAAATTCCATAATTGAATTTCTATAAATTTTTAACAAATTATTATTAAATTTACCATGATAAACTAATGAAAATAAATATAAATTATAACAAGCACTAAAAAACATCCCTAAAATTAAAACAAAAAAAATCTTTAATGATCAATTTAATACTACAGATAAAATTATAATTTCTCTTAACAAATTTAAAGAAATTGGCGAAGCTATGTTATTTATACACAATAAAAATCAAAATAACATTATTGAAGGTAAAAAATAAATCATACCTTTATTGACAATTAAATTTCGTCTTTTAGATCGATTGTATAAAATTCCTAATAATAAAAATATTCTTGAAGAACATAATCCATGACCCAATATAATTATTAATCCACCAAAAAATCCTCATATCTTTATCATATAAAATCCTATAAGTATTAGTATTATATGAACAACAGAAGAATAAGCAACAATTACTTTCATATCAAACTGTCGCAAACAATGTAACCTCAAAAAAAAAAATCCAAATAAACCAACTAAAATAAAAAATTCATTAAACTTAACTATAAAAATTGATATTAATATTATTATTCGGTATATACCATAACCCCCTAACTTAAGTATAATTGATGCTAAAATTATTGAACCAACTAAAGGAGCCTCAACATGAGCTTTAGGCAACCAATTATGTATTAAAAATAAAGGCAATTTAACCATAAAAGCTATAAATATTAATAAATAAATTATTAATATTCAAAAATTATTTAAATAAATTATTTCTATAAATATAAAAAAATTTAAAGACTTATATATATATATTAATAAAAAAATCAAAATTAAATATGGTAAAGAAAAAAATAAAGTATATATTAATATATATATAGAAGCATTTAATCGCTCAGGTTGATAACCTCATCCTATAATTAAAAAAAATGTTGGAATTAATCTAATTTCAAAAAATAAATAAAACATAAATAAATTTATCCAAAAAAAATTTATTAATAAAACTACTATTAAAAAAAATAAATTAACATAATATAAATTTCTAAATATATCTTTATTACCTAATATAAAAACTAGCCCAAAAATTCATAATGTTAATAAAATTATCATAAAGCCAATCTTATCAATACCCAAATTTCTATAAATTAATATAAAATAATTATTATAATTAATTAAAATTATAAAAATAAACAACAATAAAAAAATCATATTTCTTAAATAACAATATTTAAAATTATTAAATAAAAAAATTAAAAATTTTAATATAAATAAATAAAAAAAAAATTTTATCATAAAATTAAATTTATAAACTTTATATTATCATTACCTTTGGAACGAATCAATAACAATAATAAAGTTAGCCCCAAAACTCTTTCACATACCACAAATACTAAATAAATTATAATATAATTTAAAATATTTATATATAAAACTATAAATATTAATATTAACAAAACTGAAAGTATTAAAAATTCTAATCTAATTAATCTTAACATTAAATATATATAACAAAAAGAAAATATAAATAAAGAAATCAAAAATATAAATAAATAAATATAATAATTTAAATAAATACTAACTATTAATTTAAATAAAATATTAATTTTGTAAATTAATCTTATAATTCCAATTATATAGTTATTCAAAAAAAAATTCTTTTTTCTTTAACCCCCAAAGTTAAAATTTTTATTATTTAAACTATTTTTGAAAAATGATAAAATCTATATTTTTATTTATTATAATTATTACTAATTTTTCCACAATAAGAATAATAATTAATGCAATTCCTTCATACTATAAAATAATTCACCCAATAATTATAGGATCAATACTAATTTTAATAAATATAATTACCTCTATCAATTTATCTATTTATTTTAATAACAATTGAATATCATACATTACTTTTTTAATTATTATTGGAGGAATAATAATTTTATTCTTATATTTTACCAGATTTATTAGTAACATAATTATATCATTAAAAATAATTTTTTTAAAAAATACATTAATAAAAATAATTTATATTTTAATAATTTTTTTATTTATAATAAATAAAATAAATTACTATTCTATTTGATATAATAATTATAATGAAATTATAAATATAAATAAACTAATAAAAATAAACATTCTTCACTGAAATTTTTCAATTATATATAGATATATACATAACAAAAACTTCCCTTTAATGATTTCACTTTTATACCTATTACTAGCATTAACCTTAATTGTAAAAATTATTCTAATAAATAAATATACTTTACGAAAAATAAATTATGAAAAAATCTTTATTAAAAATAAATAACATCCTAAAAATCATTAATTCATCATTAATTATCTTACCCACACCTATAAATATCTCAATTTTATGAAATTTCGGTTCTTTATTAGGATTATGTTTAATTATTCAAATCATTAGAGGATTATTTTTATCATTTCATTATTGCCCTAATATTAATTTAGCTTTTAATAGAGTAATTCATATTATTCAAAATGTAAATAATGGGTGACTAATTCGCTTAATTCATATAAATGGTGCTTCAATTTTTTTTATTTGTTTATTTATTCATATTGGTCGAGGAATTTATTATAATTCATTTTATTTTTTAAAAACTTGAATCTCAGGAGTAATAATTTTTCTTTTCGTAATAATAACAGCATTTTTAGGATATGTACTTCCTTGGGGGCAAATATCATTTTGAGGGGCAACTGTTATTACAAATCTTGTTTCAGCCATTCCTTATATTGGAAATAATGTAGTTTTATGGTTGTGGGGGGGATTTTCAATTAATAATGCAACTTTAAATCGATTTTACTCATTTCATTTTATTTTACCCTTTATTGTAATATTTATAGTAATCATTCATTTATACATACTTCATGAAACAGGATCATCTAACCCTACAGGATTAAATAGAAATTTTTTTAAAATTACATTTAACCCTTATTTTTCAATTAAAGACATTTTAGGTTTTATTATTTTAATAATCATTCTTATTTTAATTTCACTTATTAATCCTTACATTCTTTCTGACCCCGAAAATTTTAATAAAGCAAACCCAATAATTACACCAATTCATATTCAACCAGAATGATATTTTCTTTTTGCTTATGCAATCTTACGATCAATTCCAAATAAATTAGGAGGAGTAATTGCCTTATTAATATCAATTCTAATTTTATTAATTATACCTTTTAATTCAAAATACAAAATAAAAAGATTTAAATTTTATTGAATTAATCAAATTAACTTCTGATATTTTATTGGACTATTCTATATCTTAACATGAATTGGGGCCAACCCAGTTGAAGCACCTTATATTTTAATTGGTCAAATATCATCAATTTTATATTTTTTTTACTTTACTTGATATAATCTTTCATCTATAATATCTGATAAATATATAATTTAATTATTTAGCTATTGAAGCAATATGTTTTGAATACATAAGAAAGATTTAACTATCTAATAATTTTAAAAATATAATTAATAATAAAAAATTTAATCTAATAGGTAAATACCTTTTTCATGTTAAATATATTAAATTATCATATCGAAATCGCGGGTATGCCCCACGAATCCAAATTACTAAAAAACATAAAAACAAATATATAAAATAAAATATATTTATTCAAATAAATCCGCCAAAAAAAAAAAATATTAATATAAATATTATAAATATAATTATTCCATATTCAGCAATAAAAATTAAAGCAAATCTCCCCCTTATATATTCAGTATTAAAACCTGAAACTAATTCAGATTCACCCTCTGAAAAATCAAAAGGAGTTCGATTTATTTCTGCTAATAAACTAACAAATAAAATTAATAATAAAAAAAAATTTAAAAAACATATTCATAAATATTTTTGCATAATATAATAACTATATAAATTAAATCTTTCATATAAAATAATTAAAGAAAATATAATCAAAATCATCCTTACTTCATACGAAATAGTTTGAGCAATTCTTCGAAGACCCCCTAACAAAGCATATATTGAATTTGAAGATCACCCACTAATTATTAAAGGATAAACCCCTAATCTTATTAAACATAAAATTAAAAGTATATTTAATTCATTTTTAAAAACTATAGAAGAAAATGGTATTATTATTCATAAAACTAATATTAAAAATATTCTTATTAAAGGACTTAGTAAATAAAACAAAAAATTTGATTTTAAAATTAAAGATATTTCTTTAGCAAAAAGCTTAATTGCATCCCTAAAAGGCTGCAATAAACCTAAAAAACCAACTTTATTAGGACCTTTACGAATCTGAATATATCCAAGAATCTTACGCTCTAACAATGTGATAAAAGCAATAGAAACCAAAACTATAACAATTATATTTAAAATATTTATTAATAAATTTAATAATAAATATAGATATATAATTATATAACTTTTTAAATAAAATCTTAATTAAATTCTAAATTTAATGCACTAATATGCTAATATAACTATTACATTTATTCTATAATTAAAAATTATTTTCAAATTTAAGTCCTTTCGTACAAAAAATTTAAAAATAATTAAAGATAGAATCCGATCTGGCTCACACCGATCTAAACTCAAATCATGTAAAATTTTAAAAGTCGAACAGACTTAAATTATTAACTTCTTCATTAATATTATATTTTAATTCAACATCGAGGTCACAATCAACTTTATCAATAAGAACTTTTAAAAGTTATTATGCTGTTATCCCTAAGGTAATTTAATTTAATTTAACTAAAAATTAATTCTTAATTCATAAATATATGATAAAATATTAAAAATTTTAATAAATTTTTATATAACCCCAACAAAATAAAATAATTTAAAATAAATTTAAAATCAATTAAAATAAACTATTATAAAATAAAAATCATAAAAATATTTATAAAATTCTATAGGGTCTTCTCGTCTTTTAAACAAACTTAAGATTTTTAACTTAAAATAAAATTTGATATATTTAACTTAAATAGATTATATTTCATTAATCCATTCATACTAGATTTCATTAAAAAACCAAATGATTATGCTACCTTTGTACAGTCAAATTACTGCAGCTATTTAAATTTTAAATTCATAGAGCAGGAAAAATATTTAAAATTATTTATTCAATAAACTATGTTTTTAATAAACAGATGAATACAACATTATTGCCAAATTCATTAATATAAATTATTAAAAATTTATATAAAATAATTTTTTATTTCTACTAATTTAATCATTATAATTTAATTTATTAAATTAAAAATAATTATTTCATAAATTAATAAATAATTTTAAAAATTTTTCCTTAAATCAACTTAATTATTAAAAACTATAAATTAAAAAAAATTCTTAATTTTATAAAATTAAAATTTAAATAAATTATATATTAAAATTAATTTAAAGTTTATCCCTTAAATTATTAATTAAATTTATTAAATAAATAAAAAATTATACTTCTTCTATTTAAAATCAATTTAAATTAAATTAAATTTATTTATAAAATAACTAGATATATAAATTTCGAATAACATTTAATTCCAAAATAAATATTTAAAATATTATTTTAACAATAAATTTTATATACATATTTAATTCAATTTACTTCGAGAAATAAAAATATATTTAATAATTTAAATTAACCCTGATACAAAAGGTAAAAAAAACCAAATATTAATTTAAATAATTTAAATTTATTCCTTATCAATACTTTAAATATTAATCTTAATAATTTTTAAATAATAAATCAAAACCCTAAATAAAAATATTTTAAATTTAATAAATAATAAAAATCAGAAATAAAATTATATTTAATAAAATTTTTTAAATAAATAATTTCAAAATTAATAACAAAATAAAATTTATAATAAAGATATTTAATTAAGAATAGTTAACTAAAATAGTTTACATAATTTATATGCAAAATAAATATTTTATAAGTTTAAATTATATCCCCCTTATTATATAAAAATGTAAATTGCATATAAATTTTTGAAATTTAAAGAAATAATTAAGTTTATTATATATATATAAAATCTAATTACACTTTCCAGTACAACTACTTTGTTACGACTTGTTCTATATTATAGAAATGACGGGCAATTTGTACATAATTAAATATTTTATTCAAATTAAATAATTTTAATTTTTACTTTTAAATCCAATTTCATTAAAATATCAACTATAAATCAAATAAAATTTAATTAATTGTAATTTATTTATTCTTAAACATTAATTACATATTGATCTGAAATTCAATTAATAAAAAATTTAATAAATATTAAAAATTTATTTAAAATATTTTTATTACAAACATACATAAATATAAAATTTTAAGTTTAATTTATCGTGTAATATCAATTAATAAACAAATTCCCCTAAAAAAAATTTAACTACCGTCATAATTTTTAATTTTAACATATTTAAAATAACATCTATAAAATAAAACTATAATAAATAATAGGGTATCTAATCCTAGTTTAAAACTTATTTTTTAATATCATATTTTATTTAATAAAATTATTAAATAAATTCAATTTCATCAAAATTTATTTAATTAAATTATTTAATTTTTTAAAAAAAAAAAATAATAATTACAATTTAATTAAATTTTATTATTTTGTTTAACCGCTAATGCTGGCACAAAATTGTTTTATAATATTTAAATATCTATGATTTAAATTTTTAAAAATAATAATTATATAAATTAAAAAAAAAAAAAAAATAATTATTTAAATATATACGTATATATAACAAAAATTTATATATCTAAATTTCAAATAATTAATTTTTAACTAAAATAAAATTAATAAAAATTTAATATAATTAAATAATTTATATCATCTTTTTATTGTAAAAAAAAAATTTTAAATAAACTAAAATTTTTTTAAAGAAATAAATTATTATTTTTAAATTATGAATCTAACGACTTAAAAATACTTAGTCTACCTTTAATACCAAATAAAACCTTCACATACTATTAAAAAACTCTCAAATAATCTAATATAAGCTAAACAATAAAAAATGCCGGTTGGCCCCACAACCAGCAAATTTTTATTAATATATACCAAATAAAACCTTCACATACTATTAAAAAACTCTCAAATAATCTAATATAAGCTAAACAATAAAAAATGCCGGTTGGCCCCACAACCGGCAAATTTTTATTAATATATACCAAATAAAACCTTCACATACTATTAAAAAACTTATATACTAATATTAATACTATTATTATTGTTTATAATATATATATATATATATATATATATATATATATATATATATTAAATAATTATATTAAAAATTTAAAATATAATTATATTAATTAAATTTTTCATTATTTTATAATTTAATTTAATCTTTTTAAATACATAAATAATTATTGAATAAAAAATTTTTAATATTTTAATAAATTTATATATAATTGTTCTTAAAAATTAACTTTTTTATATCTAATAAATTTATATATATATATACAAATAACGTCCCTAAAAAATTATAAAAAATTTTTAACCCTAATAATTGGAAATTTAACTATTTTAATAAATTTTTATAAAAACAGATTTTAAAAATAAGATGGCCCCACATCAGTAATTTTTATATAAATAAATTTATACTAATTATTAGATA
