# Supplementary material for: The highly rearranged mitochondrial genomes of three economically important scale insects and the mitochondrial phylogeny of Coccoidea (Hemiptera: Sternorrhyncha)
Source: PeerJ. 2020 Oct 6;8:e9932. doi: 10.7717/peerj.9932 (PMC7546225; doi:10.7717/peerj.9932)
Supplement: Supplemental Information 6 [file peerj-08-9932-s006.txt]

LOCUS       Ceroplastes_rubens     15387 bp    DNA     circular INV 28-JUN-2020
DEFINITION  Ceroplastes rubens mitochondrion, complete genome.
ACCESSION   Ceroplastes_rubens
VERSION
KEYWORDS    .
SOURCE      mitochondrion Ceroplastes rubens
  ORGANISM  Ceroplastes rubens
            Eukaryota; Metazoa; Ecdysozoa; Arthropoda; Hexapoda; Insecta;
            Pterygota; Neoptera; Paraneoptera; Hemiptera; Sternorrhyncha;
            Coccoidea; Coccidae; Ceroplastes.
REFERENCE   1  (bases 1 to 15387)
  AUTHORS   Chen,Z.-T., Liu,H.-L. and Pu,D.-Q.
  TITLE     Mitochondrial genome of Ceroplastes rubens Maskell, 1893
  JOURNAL   unpublished
REFERENCE   2  (bases 1 to 15387)
  AUTHORS   Chen,Z.-T., Liu,H.-L. and Pu,D.-Q.
  TITLE     Direct Submission
  JOURNAL   Submitted (28-JUN-2020) School of Grain Science and Technology,
            Jiangsu University of Science and Technology, Nan Xu Road,
            Zhenjiang, Jiangsu 212004, China
COMMENT     Bankit Comment: ALT EMAIL:wstcczt@outlook.com
            Bankit Comment: TOTAL # OF SEQS:1
            
            ##Assembly-Data-START##
            Assembly Method       :: ABySS v. v2.0.2
            Sequencing Technology :: Illumina
            ##Assembly-Data-END##
FEATURES             Location/Qualifiers
     source          1..15387
                     /organism="Ceroplastes rubens"
                     /organelle="mitochondrion"
                     /mol_type="genomic DNA"
                     /db_xref="taxon:536005"
                     /country="China"
     gene            1..1527
                     /gene="COX1"
     CDS             1..1527
                     /gene="COX1"
                     /codon_start=1
                     /transl_table=5
                     /product="cytochrome coxidase subunit I"
                     /translation="MKKWMYSTNHKNISIMYLMIGMWSGMMGMSMSLIIRIELMNTMN
                     NFNFNLTYYMMITIHALLMIFFMTMPIIIGMFSNWLIPLMTSSQDLIYPRLNNLSMWI
                     LFPSLMMLMMSMFVKNKIFTGWTLYPPLSIQNSVSINMTILSLHLNGMSSILSSMNFV
                     ISMINMNSNKMFLNNLSLYCWSIMITSMLIIISIPVLASGITMIIMDHNFNSMFFNPM
                     GNGNPVIFQHLFWFFGHPEVYILILPGFGLMSQIMNQESGKLEIFSKMNMIYAMMSIG
                     VLGFIVWAHHMFTIGLDIDTQMYFMSATMIIAVPTSIKIFSWMLTMNGNKLNMSPMTM
                     WTMGFTIMFTMGGMTGIMLSNSIIDMNLHDTYYVIAHFHYVLSMGVVFSILSSMIFWY
                     PMMTNNMMKNNMLKINFINLFVSINMTFFPQHFMGLNGMPRRYLMFSDHLMFWNSMSS
                     IGAISTTMFMMMFISLMMESMMSKQKMMFKMKMFNQEWMMNSPSMMHSFNENNIITIK
                     "
     tRNA            1532..1600
                     /product="tRNA-Leu"
     gene            1601..>2261
                     /gene="COX2"
                     /note="TAA stop codon is completed by the addition of 3'
                     A"
     CDS             1601..>2261
                     /gene="COX2"
                     /codon_start=1
                     /transl_table=5
                     /product="cytochrome coxidase subunit II"
                     /translation="MKKMMMLSFKFNESQSMMNMNKLNDKMMMMMMMIMITITMMMFM
                     KNKMLNKSMYENQKMEMMWTMFPSMIIIMMSWVSIPILYLNNEMKMSFLSVKATGNQW
                     FWTYNYMNFNISFNCYMMYKKKFNFNLLETDNKLVVPLNTQIMMVSTSTDVIHSWTIP
                     SMNFKTDVIPGQINTSMLKTNKIGLMFGQCSEVCGINHSFMPIMIESVTMKEFIKWMK
                     KK"
     tRNA            2262..2328
                     /product="tRNA-Lys"
     tRNA            2325..2383
                     /product="tRNA-Asp"
     gene            complement(2411..3091)
                     /gene="ATP6"
     CDS             complement(2411..3091)
                     /gene="ATP6"
                     /codon_start=1
                     /transl_table=5
                     /product="ATP synthase F0 subunit 6"
                     /translation="MKMYVWIKMIIISTIMYIHIIIVMFISIMMMCPNIMLMVNRMVS
                     DKIWNIILFISIMLMIHIIMMGVFFGVMFMNMIFLFFMFIIIMFIHMIIVIDSLNVIM
                     LDIDIMFGFMFIKFTVVIMMIVEMNISIIVLLFLLMLIVIFILFVIFIIILLLIHILL
                     FIVIMMFIIIMNIMFNGMFIMFESNIENMFIIIYKYNFFFLLMFFLILLYYFLLLMFL
                     LMVLWLWL"
     gene            3118..3891
                     /gene="COX3"
     CDS             3118..3891
                     /gene="COX3"
                     /codon_start=1
                     /transl_table=5
                     /product="cytochrome coxidase subunit III"
                     /translation="MHIKMKMNPMNMMFMNSPWPLLMTMNLMSMMMNLSMTMNKNFMM
                     MFMTMMFMNMTVSTMWMNNSMLEKMMIGMMSNYNEMSMKTMIYLIILTESMFFLTFFY
                     INFSMSYFNNTMFNMKFNINMFKLNFILSFTNLMILLSSSMTLMISTHLNNMKMNKSI
                     MYLKMTIMMGTYFMMIQSMEYYMLKFNMSNSIFFSNFFMLTMFHMTHVLMGNMMMMLM
                     MKMKMLMLMSNKTKFKMMCWYWHFVDMIWVMIFVTMYTK"
     tRNA            3894..3950
                     /product="tRNA-Gly"
     gene            3951..4286
                     /gene="ND3"
     CDS             3951..4286
                     /gene="ND3"
                     /codon_start=1
                     /transl_table=5
                     /product="NADH dehydrogenase subunit 3"
                     /translation="MMKMLKMMTMTLMMLTMMMIKMKKINNKFNLSNTIECGFNSMKN
                     KTKSMKFKVISVMLIFIIFDLEISIMTPMIMTTKKNLKLNMMMMLSMMMFMMLSMTYE
                     MKMKKIKWK"
     tRNA            complement(4291..4350)
                     /product="tRNA-Ala"
                     /note="Manually predicted."
     tRNA            4370..4424
                     /product="tRNA-Asn"
     tRNA            4424..4469
                     /product="tRNA-Ser"
     tRNA            4469..4522
                     /product="tRNA-Glu"
     tRNA            4527..4577
                     /product="tRNA-Trp"
                     /note="Manually predicted."
     gene            complement(4579..6189)
                     /gene="ND5"
     CDS             complement(4579..6189)
                     /gene="ND5"
                     /codon_start=1
                     /transl_table=5
                     /product="NADH dehydrogenase subunit 5"
                     /translation="MKFMISFCFCTLFMIEMNLLMFLDVFSLFFSLIVLFISFFLFVY
                     SLFYMNYNFIFIILIYFFVFSMIMIIFSIDLLMLIMFWDLIGLISFFLVLLYKNSISF
                     DMGILVVFMNRFSDLMVIIIFIFSVEFNSTIMFLNFNNLDFFIFFISLMLKSSQFPLN
                     LWLPSAMVAPIPVSSLVHSSTLVTLGVYLVFRFINFFNFFFIFNFSLISLFYFSIKMI
                     YVNDMKKLMAFSTMNNLSMMMYLLYMNMYMYSYMYMIIHALFKSLMFLCIGSFIYMNF
                     DIQDVRLMGLFFWFSPLTFYLLFISIIMMNGMFYLSMFYCKDYFFDLFIYLKFKSFFF
                     FFFFFFFFFFFIMKIFFFNYNLFFFFFFFFFFFSLVYSMKFFFSFFGFLIFCFSFINV
                     ELKVLFFLKFFLFFFNILVLKFIVLYFFFFDLMYLYFYIKFFYFIVFIVFFIFIIDFI
                     YFFKFIFFFFLIFLDNFLLLFKFYMMFFIFFSIDLNFIFFFWMEFINYYFLNFFFYYY
                     FSFIYLFNSSGFLILFFYFIIILFINFF"
     tRNA            complement(6264..6320)
                     /product="tRNA-His"
     gene            complement(6325..7605)
                     /gene="ND4"
     CDS             complement(6325..7605)
                     /gene="ND4"
                     /codon_start=1
                     /transl_table=5
                     /product="NADH dehydrogenase subunit 4"
                     /translation="MKILFFMFMMIFIINDLFLFYIILVLLLLFLIVNFKFSVYFFYF
                     SLFFYYDKFSLLMFIMVLLILMMIFLFLNSFNYMTIFFFMFNNFIIYFIFFSKSVFFM
                     FVFYELIFLPLFFFMNLFSYNYERLNSSFYLMIYLLVFSYPFIFFMFKFNFFCFFFLV
                     KFYNFDVFMIFLFLMVFLSKMSFFMFHYWLIKVHVEVSIDLSIYFSSILMKLGLYGLM
                     RFFLYLSFIDCFFILYFGIYGFIFISFLNFINSDLKVFIAFSSIIYMNMSLFIISLFN
                     YYSMSSFFFINFFHSFSSMIYFISFGLFNFVSKSRLLISNMGFLTVYMNLFFIFFVLL
                     YINLFSPLTIGFIGELMMFIFLFYNMKFFFFFICFIFLTNLIYNIVYVLNIGFNLFYF
                     YLYIDFKFNIYMIFVFVIIVNFFFFLKFDLFMLY"
     gene            complement(7619..7963)
                     /gene="ND4L"
     CDS             complement(7619..7963)
                     /gene="ND4L"
                     /codon_start=1
                     /transl_table=5
                     /product="NADH dehydrogenase subunit 4L"
                     /translation="MLFFIIKIMMIDMYINIINNNFLMFNIIFLYIIFIFVFFLFFIL
                     HQVSLYFYLIYLEIIFVFIIYLYMYMYFLYYMDFFMFLFFFLINVFEGVFFFLFIFIF
                     IKDYGFDYLVIK"
     gene            7980..8375
                     /gene="ND6"
     CDS             7980..8375
                     /gene="ND6"
                     /codon_start=1
                     /transl_table=5
                     /product="NADH dehydrogenase subunit 6"
                     /translation="MLLLMMMCLSMMMITSTMTTKNNLMLTMFVMIVATSMMIMMTYM
                     SMNMPKIKMKKMTMNMMMMIMMVTTMMKTNMKMKMNMKMKKNKYKMNFMKSLNKKMTK
                     KMMMIMLMLIVMMMTVNLMMKNKKNMRKA"
     tRNA            complement(8375..8433)
                     /product="tRNA-Pro"
     gene            complement(8435..8524)
                     /gene="ATP8"
     CDS             complement(8435..8524)
                     /gene="ATP8"
                     /codon_start=1
                     /transl_table=5
                     /product="ATP synthase F0 subunit 8"
                     /translation="MASLFFFWLMLYLFNLKDFDFFILINFSK"
     tRNA            8546..8612
                     /product="tRNA-Ile"
     gene            8613..9551
                     /gene="ND2"
     CDS             8613..9551
                     /gene="ND2"
                     /codon_start=1
                     /transl_table=5
                     /product="NADH dehydrogenase subunit 2"
                     /translation="MLQLKMMMKMINPMMLMMIMSCNNWMSMWTTSEMMFLMNMMMMN
                     EMTTNKELMMKYFIINSMNSSIMVMMIMMQQMMMMNKMNMIKMIMLLNLWMKMSMFPF
                     NWWMMLMSKLNNWMMLFNMNLFLKIPSMIMMMMINMNNMKMMMLMIMIPMISMNMINM
                     KKIMILLSMNNMYWFILMMNLNNMIMISTFTMYMYISMMMYKNMNNNKINFINQFNMM
                     NLKFKITNMMMMMNLLNIPPMFLFMMKWMMIKSLMNMNMMTTMLVISNMMMMMNYFKM
                     MMMIMTEYNMKKKSNNKMKKSKNMMMNMILMTMLMM"
     tRNA            complement(9558..9606)
                     /product="tRNA-Tyr"
     tRNA            9608..9659
                     /product="tRNA-Thr"
     gene            9660..10736
                     /gene="CYTB"
     CDS             9660..10736
                     /gene="CYTB"
                     /codon_start=1
                     /transl_table=5
                     /product="cytochrome b"
                     /translation="MKMMMIKTPSNIYLWWNIGSSIMMMMLMQISTGIMISMNYMNKM
                     NPFDSSMNMYLNMNYGWLMRMIHMNMTSMLFIMMFLHMMRGMMFKSFIMMKMWMSGMM
                     MLMMMMMESFMGYSLVWNQMSYWAMMVITNFISAIPNVGNKIVKIIWGNFNINIILIN
                     RFLSIHFIVPMMMMMMSILHLLILHNMKSNNPMGLMNKTDMIMLNPVFIIKDMVLLLV
                     MMFMIMNINLIKPFMFSNSESFIMMNYFKTPSHIEPEWYFMFFYSILRSINNKLSGLL
                     ILMLSIIMMMIMPNLNKNKFQSFNPTYKLMMICLITIMIMMSILSTKPVEYPFKEINK
                     MLIMMFFTMFLMMKLMNNTWNKML"
     tRNA            complement(10745..10796)
                     /product="tRNA-Gln"
                     /note="Manually predicted."
     gene            complement(10823..11728)
                     /gene="ND1"
     CDS             complement(10823..11728)
                     /gene="ND1"
                     /codon_start=1
                     /transl_table=5
                     /product="NADH dehydrogenase subunit 1"
                     /translation="MMIKFVIFIFHFMLSVGFFMFLERKFLGLAHYREGPNKVLLKGY
                     FQFLFDMFKLFNKFIFIMFNFVIFTYFMLPLFIFINMLFMWFILPYYSDFLNKEISIL
                     YLIVLLLIKMLFMVVMIFFIYSSYSYISMIRIIIQVISYDIIIILVFMFYFIIYMDFS
                     FLMFMFNLYNFMFLVNFFVMIVWIISVMVELIRLPFDFYEGESELISGFNIEYGSFLF
                     LILVLIEYMEMIYFIILTILMFIFFLFNDFIFFFFLFIIVFLFIWFRVFFVRYRLDKM
                     LILLWKFIFPFMMINIFYFYYMNLI"
     rRNA            complement(11729..12991)
                     /product="large subunit ribosomal RNA"
     rRNA            complement(12992..13578)
                     /product="small subunit ribosomal RNA"
     misc_feature    13579..14408
                     /note="putative control region 1"
     tRNA            complement(14409..14476)
                     /product="tRNA-Phe"
     misc_feature    14477..15276
                     /note="putative control region 2"
     tRNA            15277..15345
                     /product="tRNA-Met"
BASE COUNT     8352 a   1262 c    659 g   5114 t
ORIGIN      
        1 ataaaaaaat gaatatactc aactaaccat aaaaatatta gtattatata tttaataatt
       61 ggaatatgat caggaataat aggaatatca ataagattaa ttatccgaat cgaactaata
      121 aatacaataa acaactttaa ttttaattta acctactata taataatcac tattcatgca
      181 ttattaataa ttttttttat aactatacct attattattg gaatattcag aaattgatta
      241 attcctttaa taacttcaag gcaagattta atttacccac gattaaataa tctaagaata
      301 tgaattttat ttccatcatt aataatatta ataataagaa tatttgttaa aaataaaatt
      361 tttacaggat gaactttata tccaccttta tcaatccaaa attctgtatc aattaatata
      421 acaattttat cattacattt aaatggaata tcatcaattt taagatcaat aaattttgtt
      481 atttcaataa tcaatataaa ttcaaataaa atatttttaa ataatttatc tttatattgc
      541 tgatcaatta taattacatc aatattaatt attatttcaa ttccagtact agcaagaggt
      601 attactataa ttattataga ccataatttt aactcaatat tttttaatcc aataggtaat
      661 ggaaacccag taatttttca acatttattt tgattttttg gacatccaga agtatatatc
      721 ttaatcttac caggatttgg attaatatca caaattataa atcaagaatc aggaaaatta
      781 gaaatcttta gaaaaataaa tataatttat gctataatat caatcggagt attaggcttt
      841 attgtatgag cacatcacat atttactatt ggattagata ttgataccca aatatatttt
      901 atatcagcaa caataattat tgcagtacct actagaatta aaatctttag atgaatatta
      961 acaataaatg gaaataagct aaatatatca cctataacta tatgaactat aggatttaca
     1021 attatattta caataggagg aataacagga attatactgt caaattcaat cattgatata
     1081 aatcttcatg atacatatta tgtaattgca cattttcatt atgtattatc aataggagta
     1141 gtattttcaa tcctatcaag aataattttt tgatatccaa taataacaaa taacataata
     1201 aaaaataata tactaaaaat taatttcatc aatttatttg tatctattaa tataacattt
     1261 tttccacaac attttatagg attaaatgga ataccacgac gatacttaat attttctgac
     1321 cacttaatat tctgaaattc aatatcatca attggagcta tttcaacaac aatatttata
     1381 ataatattta tttcattaat aatagaaaga ataatatcaa aacaaaaaat aatatttaaa
     1441 ataaaaatat tcaatcaaga atgaataata aattcaccaa gaataataca ttcatttaat
     1501 gaaaataata ttattacaat caaataaaat aattaatgtg acagaacaat gtaatgaatt
     1561 taaaattcaa taatattata tatttaaata attattaata ataaaaaaaa taataatatt
     1621 atcatttaaa tttaatgaat cacaatcaat aataaatata aataaattaa atgataaaat
     1681 aataataata ataataataa ttataattac aattacaata ataatattta taaaaaataa
     1741 aatactaaac aaatcaatat atgaaaatca aaaaatagaa ataatatgaa ctatatttcc
     1801 aaggataatc attattataa tatcatgagt atcaattcca attttatatt taaacaatga
     1861 aataaaaata agatttctat cagtaaaagc aacaggaaat caatgatttt gaacatataa
     1921 ttatataaat tttaatatct cattcaactg ttatataata tataaaaaaa aatttaactt
     1981 taatttatta gaaacagata ataaactagt agtaccatta aatacacaaa ttataatagt
     2041 atcaacatct acagacgtaa ttcattcatg aacaattcca tcaataaatt ttaaaacaga
     2101 cgttattcca gggcaaatca atacatcaat attaaaaaca aataaaattg gattaatatt
     2161 tggtcaatgt tcagaagtat gtggtattaa tcatagattt ataccaatta taattgaaag
     2221 agtaaccata aaagaattta ttaaatgaat aaaaaaaaaa tttttaggta acttaaatta
     2281 aagtattaat cttttaaatt aataatagga aaaataacct cctaaataaa ttagttaaaa
     2341 aataaataac attaatttgt caaattaaaa ttaaaattta ttacaccaat aataccaaac
     2401 atatgaatta ttataatcat aaccacaata ctattaataa aaatatcaat aataaaaaat
     2461 aatacaataa aattaaaaaa aatattaata aaaaaaaaaa gttatattta taaatgataa
     2521 taaatatatt ttcaatattt gattcaaata taataaacat accattaaat ataatattta
     2581 taataataat aaatattata ataacaataa ataataaaat atgaatcaat aataaaataa
     2641 taataaaaat aacaaataaa ataaaaataa caattaatat taataaaaat agtaaaacaa
     2701 taatagaaat atttatttca acaatcatta taataacaac agtaaattta ataaacataa
     2761 atccaaatat aatatcaata tcaagtataa taacatttaa cctatcaata acaataatta
     2821 tatgaataaa cataataata ataaatataa aaaacaaaaa aattatattt ataaatataa
     2881 caccaaaaaa tacacctatt ataataatat gaattattaa tataattgaa ataaatagaa
     2941 taatatttca aattttatca ctaaccatac gattaactat taatataata ttaggacata
     3001 ttattataat actaataaat attacaataa taatatgaat atatataata gtagaaataa
     3061 taattatttt aattcaaaca tatattttta ttacattaaa tttattaaac tatataaata
     3121 catattaaaa tgaaaataaa tccaataaac ataatattta taaattcacc atgaccatta
     3181 ttaataacaa taaatttaat aagaataata ataaatttat caataactat aaataaaaat
     3241 tttataataa tatttataac aataatattt ataaatataa cagtatcaac aatatgaata
     3301 aataactcaa tattagaaaa aataataatc ggaataataa gaaattataa tgaaataaga
     3361 atgaaaacaa taatttattt aattatccta acagaaagaa tattctttct aacatttttt
     3421 tatatcaatt tctcaatatc atattttaat aatacaatat ttaatataaa atttaacatt
     3481 aatatattta aattaaattt tattctatca tttacaaatc taataattct attatcatca
     3541 agtataacat taataatctc aacacattta aataatataa aaataaataa atcaattata
     3601 tatcttaaaa taacaattat aataggaaca tattttataa taattcaatc aatagaatat
     3661 tatatactaa aattcaacat atcaaattca atcttttttt caaacttttt tatattaaca
     3721 atatttcata tgacacacgt attaatagga aacataataa taatattaat aataaaaata
     3781 aaaatattaa tattaatatc taataaaaca aaattcaaaa taatatgttg atactgacac
     3841 tttgtagata taatctgagt aataattttt gtaaccatat acaccaaata aaaattttat
     3901 taatataaaa ataatatatt taatttccaa ttaaaaaaca aaataaaata ataataaaaa
     3961 tattaaaaat aataacaata actttaataa tattaacaat aataataatt aaaataaaaa
     4021 aaattaataa taaatttaat ttatcaaata ctattgaatg tggatttaat agtataaaaa
     4081 ataaaacaaa atcaataaaa tttaaagtaa tttcagtaat attaattttt attatttttg
     4141 atttagaaat ctcaattata acaccaataa ttataacaac aaaaaaaaac ttaaaattaa
     4201 atataataat aatattatca ataataatat tcataatatt aagaataact tatgaaataa
     4261 aaataaaaaa aattaaatga aaataaagaa aaattaaaat ttgcaatttt taaaaataaa
     4321 tcttaatttt taaaaattta aattcgaatt aataaaaaat aaaaattaat taattgaaaa
     4381 aaaatttact gttaataaat taaagaaata caaatccaat taaagatgaa attaataaag
     4441 cttctaactt taaataaaaa aatcatccaa atttaaagtt ttaataaaca ttatattttc
     4501 aatataaaat taaaaaaatt taaaatttaa taaactttat tttttcaaaa taatattata
     4561 aaatttaact aattaaactt aaaaaaaatt aataaataaa ataataataa aataaaaaaa
     4621 taaaattaaa aaccccgatc tattaaataa ataaataaaa gaaaaataat aataaaaaaa
     4681 aaaatttaaa aaataataat taataaattc cattcaaaaa aaaaaaataa aatttaaatc
     4741 aatactaaaa aaaataaaaa acatcatata aaacttaaat aataacaaaa aattatctaa
     4801 aaaaataaga aaaaaaaaaa aaataaactt aaaaaaataa ataaaatcaa taataaaaat
     4861 aaaaaaaaca ataaaaacaa taaaataaaa aaatttaata taaaaatata agtatattaa
     4921 atcaaaaaaa aaaaaatata aaacaataaa ctttaaaacc aaaatattaa aaaaaaaaag
     4981 aaaaaatttt aaaaaaaata aaacttttaa ctcaacatta ataaaagaaa aacaaaaaat
     5041 taaaaatcca aaaaatgaaa aaaaaaactt tatagaataa acaagactaa aaaaaaaaaa
     5101 aaaaaaaaaa aaaaaaaaaa ataaattata attaaaaaaa aaaattttta taataaaaaa
     5161 aaaaaaaaaa aaaaaaaaaa aaaaaaaaaa aaaaaaactc ttaaatttta aataaataaa
     5221 aagatcaaaa aaataatctt tacaataaaa tatagataaa taaaatatac cattcattat
     5281 aataatacta ataaataata aataaaaagt aagaggagaa aatcaaaaaa ataatcctat
     5341 taaacgaaca tcttgaatat caaaatttat ataaataaaa gaaccaatac ataaaaatat
     5401 taaagattta aataaagcat gaataattat atatatataa gaatatatat atatatttat
     5461 gtaaagtaaa tatattatca ttcttaaatt atttatagta gaaaaagcca taagtttttt
     5521 tatatcattt acataaatta ttttaatact aaaataaaat aaagaaatca aactaaaatt
     5581 aaaaataaaa aaaaaattaa aaaaattaat aaaacgaaaa actaaataga caccaagtgt
     5641 tactaaagta gaagaatgaa caagagaaga aacaggaata ggagcaacta tagctctagg
     5701 taaccaaaga tttaagggaa actgagaact ttttaatatt aaactaataa aaaaaataaa
     5761 aaaatccaaa ttattaaaat ttaaaaatat aatagtagaa ttaaattcaa cagaaaaaat
     5821 aaaaataata ataactatta aatcactaaa acgatttata aataccacta aaatacctat
     5881 atcaaaagaa atagaatttt tgtaaagtaa aactaaaaaa aaagaaatta aaccaattaa
     5941 atcccaaaat ataattaata ttaataaatc aatactaaaa ataattataa tcattctaaa
     6001 aacaaaaaaa taaatcaaaa taataaaaat aaaattataa tttatgtaaa ataaagagta
     6061 aacaaataaa aaaaaagaaa taaataatac aattaaagaa aaaaataatc taaaaacatc
     6121 taaaaatatt aataaattta tctcaatcat aaataaagta caaaaacaga aagaaattat
     6181 aaatttaata ttataaacaa aaaaaaaaaa aaaaaaaaaa aaaaaaaaaa aaaaaaaaca
     6241 attataataa aaaaaataaa aataatttat aaaaatcttt aacttcacaa attaatgttt
     6301 taaatttaaa ctaaataaat aaaattaata taatataaat aaatcaaact ttaaaaaaaa
     6361 aaaaaaatta acaataataa caaaaacaaa aattatataa atattaaact taaaatcaat
     6421 atataaatag aaataaaata aattaaaacc aatatttaaa acataaacaa tattataaat
     6481 taaattagtt aaaaaaataa aacaaataaa aaaaaaaaaa aattttatat tataaaataa
     6541 aaaaataaat attattaact caccaataaa accaatagtt aaaggactaa ataaattaat
     6601 atataataaa acaaaaaaaa taaaaaataa atttatataa acagttagaa accctatatt
     6661 agaaattaaa agacgactct tagaaacaaa attaaacaaa ccaaatctaa taaaataaat
     6721 catagaacta aaactatgaa aaaaattaat aaaaaaaaat ctagatatac tataataatt
     6781 aaataaagaa ataataaata aagatatatt tatataaata attgaagaaa aggcaataaa
     6841 aacctttaaa tcactattaa taaaatttaa aaaagaaata aaaataaaac cataaatacc
     6901 aaaatataaa ataaaaaaac aatcaataaa acttaaatat aaaaaaaatc gtattaaacc
     6961 atataatcca agtttcatta aaattctaga aaaataaata gataaatcaa tagaaacttc
     7021 aacatgaacc ttaattaacc aataatgaaa tataaaaaaa gacattttag ataaaaaaac
     7081 tattaaaaat aaaaaaatta taaaaacatc aaaattataa aatttaacta aaaaaaaaaa
     7141 acaaaaaaaa ttaaatttaa atataaaaaa aataaaagga taagaaaaaa caagtaaata
     7201 aattattaaa taaaaagaag aatttaaacg ttcataatta taactaaata aatttataaa
     7261 aaaaaataaa ggtaaaaaaa ttaactcata aaaaacaaat ataaaaaaaa cacttttaga
     7321 aaaaaaaata aaataaataa taaaattgtt aaacataaaa aaaaaaatag ttatataatt
     7381 aaaactattt aaaaacaaaa aaattattat taaaattaat aaaactataa taaatattag
     7441 taatctaaat ttatcataat aaaaaaataa actaaaataa aaaaaatata cagaaaattt
     7501 aaaattaaca attaaaaaca ataataataa aactaaaata atataaaata aaaataaatc
     7561 attaataata aaaattatca taaatataaa aaataaaatt tttatttaaa taaaaacact
     7621 acttaataac taaataatca aaaccataat ctttaataaa aataaaaata aataaaaaaa
     7681 aaaaaacacc ctcaaataca ttaattaaaa aaaaaaaaag aaatataaaa aaatctatat
     7741 aatataaaaa atatatatat atatataaat aaataataaa aacaaaaata atctctaaat
     7801 aaattaaata aaaatataaa ctaacttgat gtaaaataaa aaataaaaaa aaaacaaaaa
     7861 taaaaataat atataaaaaa atgatattaa atatcaaaaa attattatta ataatattaa
     7921 tatatatatc aatcattata attttaataa taaaaaataa aataaaatca tattataaaa
     7981 tattattatt aataataata tgtttatcaa taataataat tacatcaaca ataacaacca
     8041 aaaacaacct aatattaaca atatttgtta taatcgtagc aacaagaata ataatcataa
     8101 taacatatat atcaataaat ataccaaaaa tcaaaataaa aaaaataaca ataaatataa
     8161 taataataat tataatagta acaacaataa taaaaacaaa cataaaaata aaaataaata
     8221 taaaaataaa aaaaaataaa tataaaataa attttataaa atcattaaat aaaaaaataa
     8281 caaaaaaaat aataataatc atattaatat taattgtaat aataataaca gtaaatttaa
     8341 taataaaaaa taaaaaaaat atacgaaaag cataaaaagt attaaatcat taatatccaa
     8401 aattaatatt tttaaaattt aaactaatac tttattactt actaaaatta attagaataa
     8461 aaaaatcaaa atcttttaaa ttaaataaat ataatattaa tcaaaaaaaa aataaacttg
     8521 caatttaata ataaaaatta ataaaaataa aataccttaa attataaagg attactttga
     8581 taaagtaaaa atgaaaataa aatcttttat taattttaca attaaaaata ataataaaaa
     8641 taattaatcc aataatacta ataataatca tatcatgtaa taattgaata tcaatatgaa
     8701 caacatcaga aataatattt ttaataaata taataataat aaatgaaata acaacaaata
     8761 aagaattaat aataaaatat tttattatta attcaataaa ttcatcaatt atagtaataa
     8821 taattataat acaacaaata ataataataa ataaaataaa tataattaaa ataattatat
     8881 tattaaattt atgaataaaa ataagtatat ttccatttaa ctgatgaata atattaataa
     8941 gaaaacttaa taattgaata atattattta acataaattt atttttaaaa attccatcaa
     9001 taattataat aataataatt aatataaaca atataaaaat aataatatta ataattataa
     9061 tcccaataat ttcaataaat ataatcaata taaaaaaaat cataatttta ctatctataa
     9121 ataatatata ctgatttatc ttaataataa atttaaataa tataattata attagtacat
     9181 ttacaatata tatatatatt agaataataa tatataaaaa tataaataat aataaaatca
     9241 attttattaa tcaattcaac ataataaact taaaatttaa aatcacaaat ataataataa
     9301 taataaactt attaaatatt ccaccaatat ttttatttat aataaaatga ataataatta
     9361 aatcattaat aaatataaat ataataacaa caatattagt aatttcaaat ataataataa
     9421 taataaatta tttcaaaata ataataataa ttataacaga atataatata aaaaaaaaaa
     9481 gtaataacaa aataaaaaaa tccaaaaata taataataaa tataatttta ataacaatat
     9541 taataatata aaataaagga taattaatcc ataaatatat ttacaatata ctataaatta
     9601 ttttaaatta ttataagttt aaaacattga ttttgtaaat caaaaataaa tataataaaa
     9661 tcaaaataat aataattaaa accccatcaa atatttattt atgatgaaat atcggatcat
     9721 caattataat aataatatta atacaaattt caacaggaat tataatttca ataaattata
     9781 taaataaaat aaatccattt gatagatcaa taaatatata cttaaatata aattatggat
     9841 gattaatacg aataattcat ataaatataa catcaatact atttattata atattcttac
     9901 atataatacg aggtataata tttaaatcgt ttattataat aaaaatatga atatcaggaa
     9961 taataatatt aataataata ataatagaat catttatagg atactcatta gtatgaaacc
    10021 aaatatcata ctgagcaata atagtaatta caaattttat ttcagcaatt cctaatgtag
    10081 gaaataaaat tgttaaaatc atttgaggaa attttaatat taatattatt ctaatcaatc
    10141 gatttctttc aatccatttt attgtaccaa taataataat aataatatca attttacatt
    10201 tattaatcct tcataatata aaatctaata atccaatagg attaataaat aaaacagata
    10261 taattatatt aaatccagta tttattatta aagacatagt attactatta gtaataatat
    10321 ttataattat aaatatcaac ttaattaaac catttatatt tagaaataga gaaagattta
    10381 ttataataaa ttattttaaa acaccatcac atattgaacc agaatgatat tttatatttt
    10441 tttattcaat tctacgatca attaataata aattaagagg attattaatt ttaatattat
    10501 caatcattat aataataatt ataccaaatt taaataaaaa taagtttcaa tcatttaatc
    10561 caacctataa attaataata atttgcttaa ttacaattat aattataata agaattttaa
    10621 gaactaaacc agtagaatat ccatttaaag aaattaataa aatattaatt ataatatttt
    10681 ttacaatatt tttaataata aaactaataa acaatacatg aaataaaata ttataaatta
    10741 attaaagtta attaatatta aattattttg aaaataaaaa aacatattaa ctaatttaca
    10801 acaataaatt aaaaaaatta aactaaatca aatttatata ataaaaataa aaaatattaa
    10861 tcattataaa aggaaaaata aatttccata ataaaattaa tattttatct aaacgataac
    10921 gaacaaaaaa aacacgaaac caaataaata aaaaaacaat aataaacaaa aaaaaaaaaa
    10981 aaataaaatc attaaataaa aaaaaaataa atatcaaaat agttaaaata ataaaataaa
    11041 ttatttctat atattcaatt aaaaccaaaa tcaaaaataa aaaagatcca tattcaatat
    11101 taaacccaga aattaattca gactcacctt cataaaaatc aaaaggtaaa cgaattaatt
    11161 caactataac cctaataatt caaacaatta taacaaaaaa attaaccaaa aatataaaat
    11221 tatataaatt aaatataaat attaaaaaac taaaatctat ataaataata aaataaaata
    11281 taaatactaa aataataata atatcatatg aaataacttg aataataata cgaattatac
    11341 taatataact atatgaagaa taaataaaaa aaattattac aaccataaat aatattttaa
    11401 tcaataacaa aacaattaaa tataaaatac taatctcctt atttaaaaaa tcactataat
    11461 aaggaagaat aaaccacata aacaatatat taataaaaat aaataaaggt aatataaaat
    11521 aagtaaaaat aacaaaatta aatataataa aaataaattt attaaataat ttaaatatat
    11581 caaataaaaa ctgaaaataa ccttttaata atactttatt tggtccttcc cgataatgag
    11641 ctaaacctaa aaatttacgt tctaaaaata taaaaaatcc aacacttaat ataaaatgaa
    11701 aaataaaaat aacaaattta attataataa attattaaat atataaaata ctaatattaa
    11761 gttctaaact taaataaatt aataacaaaa taattttaaa tcctttcgta ctataaaata
    11821 aaaaaattaa taaagataaa atccaaccta atttacatcg gtctaaactc aaatcaagta
    11881 attttaaaat agttgaacaa actaaaataa tattaaatct atttaatatt atataaatta
    11941 attcaacatc gaggtaacaa acaaaaaata atataaattc taataatttt tataatcctg
    12001 ttatccctaa agtaattaat ataattatat tattaaaaaa aataaataaa tattattaaa
    12061 cgtatttata aaattaaatt ataaaattac cccaaataaa aataataatt aaaaaattaa
    12121 tattatctaa aatttttagg gtcttttcgt ctttaattta tattaaataa ttttcaattt
    12181 aaattaaatt tcaattaata tttttaataa aataaatatt atgtttattc attcatccaa
    12241 gtattcaatt aaaatacaaa ttattatgct acctttgtac aatcaaatta ttgcagctat
    12301 ttaaaattat cattgagcag aataaatatt aaataataat cttaataata cgtttttaat
    12361 aaacaatcaa ataaatcatt ttgtaaaatt cattaaaata aattttttaa aaaattacta
    12421 attcaaaaat aattaatata aatataaaaa ttattaaaat aaaaattttg ttatataaat
    12481 aaataaaaat taataattaa aaataataaa tataaaaaaa taaaaattaa attatataaa
    12541 acataaccat taaaaaaata caaaaaaaaa aaattttaat ataataatat ttaaaactta
    12601 aattttaaat aatttataaa ataaataata caaaaaataa aataataaaa atttaaaaaa
    12661 ttaaattaaa tttaaattac aaaaatatat atatatttaa ataatataat atctatatta
    12721 aatttaaatt aatattatta attaaacaat aaaatttata ttaaatttaa atattaaaaa
    12781 attatattat aataaaataa ataatataaa taatttaatt tttgcatcac taaaaaaaat
    12841 aaataaaaaa atatattaaa attataaaaa aaaatattac tataaataaa aaaaatcaaa
    12901 taaaaataaa ataaaaaaat tataaaaaat aaaaattttt aaaaaatata aatttaaaca
    12961 tttccatgta aaagaaaaat taattatata caaaattaat tttccaatta attaactttg
    13021 tttcgactta ttcaaacaaa agaactgacg ggcaatatgt acataaaatt aattaatttc
    13081 aaaataaata taaaaaataa atttaatttt aaattataat aatatattaa aataaaaata
    13141 tatattatca tctcaaaata aaaaaaacaa taaatcaaaa attaatttta atttaaatat
    13201 agatctataa taataataaa aataaattaa ataaaacaat taaatatatt tataacaaca
    13261 ataaataaaa ataaattaat taaattaaac agtgcaaatt ctcaaaagac aaattaatct
    13321 aatttaaaat ataccgccaa atttaataat tttaaataaa actaatcttc atcaaaattt
    13381 atttgatata tattaaaagg gtatctaatc ctaatttaat taaaactaaa attaattaat
    13441 attaaaataa acaataaata aatatttcac tattaattat aataaataaa aatttaaatt
    13501 taaataaatt aaaatataat aatatatatt aacttttatt taatttgtat aaccgctatt
    13561 gctggcacaa aatttaaaaa taataaaatt tatattacta atataattaa taaaaatata
    13621 attaatatta aatattaaaa attaaaataa aatatataat taaaaattaa ttaattaata
    13681 taaatatata tatataaata aaaaaataat taatatataa atcttaaatt tatatttaaa
    13741 tctattaaaa ctttcaaatt aaatttaatt ttaattattt aactttattt ttaatttttt
    13801 tattctttta atttctttaa tagaattttt tcttctccct ttttttattt ttttttattc
    13861 tagtttttta taatttatta ttaattatat aatttataaa ctaagataaa ttaggcttaa
    13921 taagtaataa aaatttatat ttaactatac aattttaata aaattaaacg aagagtacta
    13981 agaaaattaa taaaataaag actatttaat actaaataat tttaataaac atttgtgaaa
    14041 tcagaaaatc ttttggggtt gtacaaccaa aaaaaagctt atcaataacg ttaatattat
    14101 ttatttactg atattcgata aaacttattt tattatatga atctttaaga ctttatacta
    14161 aatccatttc acatatcttc taactaaatc caagaaaaca tatgtacaat taacatctac
    14221 ttatttatta aagtataatt attattaggc ttgttttaat agtacgataa atctgatatt
    14281 aagcttattg ttatattaat tatttaagga cattcttatc tttttgtaat atcaagatgg
    14341 aaaataagca tgtaatttac aaaaaaacac cgaaattttc gacacagaag cggccatttt
    14401 atgaaattca aggaagaaaa accataattt tacaagaatt tttttttaaa taaattcatc
    14461 ttattatgac ttccttttat atttgtttaa ttttcaataa aacaaaatct ttctaaaaat
    14521 tacatttaaa ggtcaaataa ataggtttca atattttttt ttattaatat aaacctagtt
    14581 ttatttaaca aaacaagtaa acatttaact ataaaacatt ttcttgttat tcattaaatg
    14641 catctataaa atagcatcct ctatataaaa acaaaacggc atcttaaaac cttgctagtt
    14701 ttcgccttaa gtattaattt cctgtaaaca agaaaaaaat acttttatta aaattttaaa
    14761 aataaaatat aagatttttc atttaatatt aaaatcaaag ttaaaaacct ttaaaaaaac
    14821 ttgtaaaaat taaaaataaa aaaaattaaa acaataaaaa tcataataaa tagtaaaatt
    14881 ttaaataaac aataaataaa aaaataatta aaataaaact taaaacaata aaacctttaa
    14941 aaaataaaaa ataaaaattt ttaaaaaata aaaaaataaa aatttttaaa aaataaaaaa
    15001 ataaaaaaat taaaattttt gtaaataaat gattaattaa cttaaaaata taaattattt
    15061 tacataaaaa aaaatttttt tttttttttt attttgcagt caaataatct taataaaata
    15121 tttaactata tagtattttc atttataaat tttcaagctt ttttaatttt agacaataaa
    15181 attaacacac ctttttttaa aaaatttaaa aaattaaata aaataataaa aaacaaaatt
    15241 aaaacaatat aaataatatt aataaatttt taaaaaagaa aaataagcta aataataaag
    15301 ctattgaact cataattcaa atatagaata aaaatctttt ttctaaagaa aaatgttaaa
    15361 gttcaaattt aaaaataaaa attcttt
//
